# Supplementary material for: SARS‐CoV‐2‐related IFITM3 in immune dysfunction and tumor microenvironment: An integrative analysis in pan‐cancers
Source: Clin Transl Med. 2021 Feb 23;11(2):e345. doi: 10.1002/ctm2.345 (PMC7901722; doi:10.1002/ctm2.345)
Supplement: Supplementary file 3 — Supporting Information [file CTM2-11-e345-s003.xlsx]

## Sheet: Sheet1
Table S1, Expression level of IFITM3 in clusters
Cell type	Cluster_name	IFITM3
Fetal epithelial progenitor	Cluster1	10.1925
Fetal stromal cell	Cluster10	11.1629
B cell	Cluster100	9.0217
Kidney intercalated cell	Cluster101	7.7709
Adrenal gland inflammatory cell	Cluster102	6.2721
Fetal neuron	Cluster11	4.8665
Erythroid progenitor cell (RP high)	Cluster12	5.544
Monocyte	Cluster13	9.8021
B cell (Plasmocyte)	Cluster14	4.3846
Fetal enterocyte	Cluster15	10.0555
Hepatocyte/Endodermal cell	Cluster16	7.9327
Fetal fibroblast	Cluster17	10.1988
Fibroblast	Cluster18	10.4893
Fetal mesenchymal progenitor	Cluster19	10.6204
Macrophage	Cluster2	8.8751
Endothelial cell	Cluster20	11.4283
Fetal stromal cell	Cluster21	10.6237
Dendritic cell	Cluster22	10.027
CB CD34+	Cluster23	8.5473
T cell	Cluster24	9.2852
Loop of Henle	Cluster25	9.8341
Erythroid cell	Cluster26	4.7682
Stromal cell	Cluster27	11.3962
Oligodendrocyte	Cluster28	5.881
Endothelial cell	Cluster29	10.1998
B cell (Plasmocyte)	Cluster3	4.1938
AT2 cell	Cluster30	9.9802
Monocyte	Cluster31	10.3825
Thyroid follicular cell	Cluster32	9.3111
Smooth muscle cell	Cluster33	10.0834
Fibroblast	Cluster34	11.0654
Smooth muscle cell	Cluster35	10.2239
Fibroblast	Cluster36	11.1874
B cell	Cluster37	7.2427
Epithelial cell	Cluster38	11.1297
Enterocyte	Cluster39	7.3726
Fibroblast	Cluster4	10.0099
Neutrophil (RPS high)	Cluster40	8.6777
Antigen presenting cell (RPS high)	Cluster41	11.2094
Smooth muscle cell	Cluster42	10.7801
Fetal chondrocyte	Cluster43	10.409
Pancreas exocrine cell	Cluster44	10.533
Macrophage	Cluster45	8.3192
Neutrophil	Cluster46	6.4388
M2 Macrophage	Cluster47	8.1596
Neutrophil	Cluster48	8.8746
Epithelial cell	Cluster49	8.5692
Fasciculata cell	Cluster5	9.6788
Gastric chief cell	Cluster50	7.0802
Macrophage	Cluster51	9.6639
Proliferating T cell	Cluster52	4.0121
Fetal neuron	Cluster53	8.0279
Goblet cell	Cluster54	8.5556
Fasciculata cell	Cluster55	8.7723
Intercalated cell	Cluster56	8.1039
Stratified epithelial cell	Cluster57	7.8409
Stromal cell	Cluster58	10.0269
Epithelial cell	Cluster59	8.6598
T cell	Cluster6	8.8592
Epithelial cell (intermediated)	Cluster60	8.7372
Sinusoidal endothelial cell	Cluster61	11.4076
Primordial germ cell	Cluster62	7.8657
Fasciculata cell	Cluster63	8.8577
Fetal skeletal muscle cell	Cluster64	10.04
Enterocyte progenitor	Cluster65	11.2524
Endothelial cell (endothelial to mesenchymal transition)	Cluster66	11.3813
Basal cell	Cluster67	9.3822
Astrocyte	Cluster68	9.2641
Macrophage	Cluster69	7.6035
Fetal mesenchymal progenitor	Cluster7	10.5384
Fibroblast	Cluster70	11.7546
Fetal acinar cell	Cluster71	8.6823
Stromal cell	Cluster72	10.2241
Basal cell	Cluster73	9.5479
Ventricle cardiomyocyte	Cluster74	8.3338
Erythroid cell	Cluster75	9.584
Mesothelial cell	Cluster76	10.9032
Ureteric bud cell	Cluster77	9.9393
Macrophage	Cluster78	10.5044
Smooth muscle cell	Cluster79	10.8474
Endothelial cell (APC)	Cluster8	11.5952
Enterocyte	Cluster80	8.3771
Epithelial cell	Cluster81	7.6011
Stratified epithelial cell	Cluster82	11.372
Proximal tubule progenitor	Cluster83	9.4076
Gastric endocrine cell	Cluster84	9.9922
Erythroid cell	Cluster85	5.9386
Mast cell	Cluster86	9.4498
hESC	Cluster87	8.7491
Fetal endocrine cell	Cluster88	6.8614
Neutrophil	Cluster89	11.294
Enterocyte progenitor	Cluster9	8.4912
Goblet cell	Cluster90	9.2347
Goblet cell	Cluster91	6.7194
Immature sertoli cell (Pre-Sertoli cell)	Cluster92	9.8085
Myeloid cell	Cluster93	9.8208
Dendritic cell	Cluster94	8.5628
Stromal cell	Cluster95	9.6643
Fetal Neuron	Cluster96	10.8111
Intermediated cell	Cluster97	9.1563
Epithelial cell	Cluster98	10.5158
Chondrocyte	Cluster99	8.0597
