# Supplementary material for: SARS‐CoV‐2‐related IFITM3 in immune dysfunction and tumor microenvironment: An integrative analysis in pan‐cancers
Source: Clin Transl Med. 2021 Feb 23;11(2):e345. doi: 10.1002/ctm2.345 (PMC7901722; doi:10.1002/ctm2.345)
Supplement: Supplementary file 4 — Supporting Information [file CTM2-11-e345-s004.xlsx]

## Sheet: Sheet1
Table S2, The tissue sources of clusters in HCL
	AdultAdipose	AdultAdrenalGland	AdultArtery	AdultAscendingColon	AdultBladder	AdultBoneMarrow	AdultCerebellum	AdultCervix	AdultDuodenum	AdultEpityphlon	AdultEsophagus	AdultFallopianTube	AdultGallbladder	AdultHeart	AdultIleum	AdultJejunum	AdultKidney	AdultLiver	AdultLung	AdultMuscle	AdultOmentum	AdultPancreas	AdultPeripheralBlood	AdultPleura	AdultProstate	AdultRectum	AdultSigmoidColon	AdultSpleen	AdultStomach	AdultTemporalLobe	AdultThyroid	AdultTrachea	AdultTransverseColon	AdultUreter	AdultUterus	ChorionicVillus	CordBlood	CordBloodCD34P	FetalAdrenalGland	FetalBrain	FetalCalvaria	FetalEyes	FetalFemaleGonad	FetalHeart	FetalIntestine	FetalKidney	FetalLiver	FetalLung	FetalMaleGonad
1	0	5	0	0	0	0	1	1	0	0	3	2	0	0	1	0	40	1	27	1	0	2	0	2	4	0	1	2	0	0	3	13	6	0	9	0	1	3	249	226	13	255	2117	4	141	12492	7	1318	352
2	1098	4352	1963	8	122	5	32	4	50	1	541	16	198	579	87	163	312	22	240	37	640	141	0	218	11	14	10	43	321	28	91	394	283	3	61	2042	1	1	378	22	24	3	68	103	39	114	15	38	15
3	1	25	7	1440	27	81	5	0	1650	2059	124	61	5	1	244	700	58	280	243	8	10	4	115	7	0	167	195	2349	332	0	125	17	5549	28	0	0	0	0	0	0	0	0	0	0	0	0	2	0	0
4	37	1	253	0	0	0	1	0	0	0	32	0	7	6	0	1	0	0	8	4	42	0	0	15054	0	0	0	0	8	1	4	37	3	0	0	0	0	0	0	0	0	0	0	0	0	0	0	0	0
5	0	14173	0	0	0	0	0	0	0	0	0	0	0	1	0	0	0	0	1	0	0	0	0	0	1	0	0	0	0	0	1	0	0	0	0	0	0	0	29	0	0	0	0	0	1	0	0	0	0
6	2	48	25	16	3	34	19	2	7	203	127	15	54	6	38	11	122	90	441	12	19	0	2102	28	4	32	28	283	19	4	2289	7	55	1	11	0	513	7	46	5	1	1	27	4	168	9	74	31	2
7	0	0	0	1	0	0	0	0	0	0	1	0	1	0	1	0	2	0	24	0	0	0	0	0	0	0	0	0	1	1	0	0	3	0	4	1	0	0	111	52	44	101	194	111	571	1415	0	6498	1647
8	1	1776	1133	3	852	0	121	9	62	4	811	115	11	183	435	14	2657	116	1827	7	32	12	0	4	52	3	11	611	53	29	227	742	87	1	437	4	0	0	14	0	0	0	14	0	3	8	0	1	0
9	0	0	0	86	0	0	0	0	11	183	0	0	0	0	68	25	0	0	1	0	0	0	0	0	0	3899	2009	0	0	0	1	1	5879	0	0	0	0	0	12	0	0	0	0	0	31	0	0	0	0
10	0	0	0	0	0	0	0	0	0	0	0	0	0	0	1	0	0	0	0	4	0	0	0	0	0	0	0	0	0	0	0	0	1	0	0	0	0	0	6	4	42	13	0	17	6	19	0	5	1
11	0	0	0	0	0	0	27	0	0	0	0	0	0	0	0	0	0	0	0	0	0	0	0	0	0	0	0	0	0	4	0	0	0	0	0	0	0	0	14	11578	1	237	1	3	12	8	0	3	0
12	0	0	0	0	0	1437	0	0	0	0	1	0	1	0	0	0	1	20	0	0	0	0	8	1	0	0	0	66	0	0	1	0	0	0	0	3	58	139	195	4	3	6	35	9	12	30	9259	4	5
13	17	29	3	2	6	10	138	0	0	4	74	13	4444	221	12	6	149	567	150	8	153	0	164	371	3	8	1	5	12	22	29	2	16	0	1	5	1849	2566	70	1	5	0	21	0	21	22	55	14	8
14	0	316	138	52	12	129	22	10	12	205	20	42	1	4	29	24	95	427	70	9	13	2	71	16	0	23	8	9320	84	0	308	140	177	6	0	1	0	0	0	0	0	0	0	0	1	0	3	0	0
15	0	0	0	0	0	0	1	0	7	0	0	0	1	0	26	22	2	1	0	0	0	0	0	0	1	0	0	0	1	0	1	0	2	0	0	0	0	0	1563	0	0	0	0	0	9935	10	0	1	0
16	0	0	0	0	0	0	0	0	1	0	0	0	0	0	1	10	0	0	0	0	0	0	0	0	0	0	0	0	0	0	0	0	0	0	0	0	0	0	1001	0	0	0	0	0	10232	0	0	0	0
17	0	0	0	0	1	0	0	0	0	0	0	2	0	0	0	0	0	0	1	0	1	0	0	0	0	0	0	0	3	0	0	0	0	0	1	0	0	0	898	0	1	14	2089	4	3	60	1	16	7688
18	12	13	4763	0	28	0	0	1	0	0	3726	1	28	21	6	2	1	0	16	1	48	0	0	102	0	0	5	1	97	0	181	855	8	0	29	0	0	0	0	0	0	0	0	0	0	0	0	0	0
19	0	0	0	0	0	0	0	0	0	0	0	0	0	0	0	0	0	0	9	0	2	0	0	0	0	0	0	0	0	0	0	0	0	0	0	2	0	0	577	554	4566	300	10	150	145	253	0	97	30
20	0	29	1	0	3	0	5	0	2	0	6	2	1	2	8	0	28	15	53	6	0	20	0	6	7	0	0	6	3	0	12	8	3	1	15	3	0	3	1863	9	56	44	296	1112	420	2335	0	448	191
21	0	1	0	1	0	0	0	0	0	0	5	0	4	0	2	0	1	0	2	0	0	0	0	1	0	1	0	0	34	0	0	5	3	0	13	1	0	0	135	0	21	6	13	2	430	346	0	66	9
22	5	28	4	24	13	67	10	13	76	31	237	521	105	42	156	102	930	1816	749	35	106	0	771	42	99	33	43	62	76	11	309	26	193	12	3	0	141	135	334	4	11	5	81	9	443	53	331	45	5
23	0	0	0	0	0	23	0	0	0	3	3	0	2	0	0	0	1	2	4	1	0	0	27	5	0	0	0	31	0	0	6	0	0	0	0	2	274	8112	48	4	6	1	6	6	52	16	208	7	2
24	0	98	6	148	5	35	14	39	24	188	115	241	52	136	39	447	177	832	577	23	88	0	2746	24	9	471	354	192	153	16	219	2	252	0	5	6	115	2	40	3	1	1	30	6	50	0	124	14	0
25	0	0	0	0	0	0	0	1	0	0	1	0	0	0	0	0	8434	0	2	0	0	0	0	0	0	0	0	0	0	0	1	2	0	0	139	1	0	0	1	0	0	0	0	0	0	42	0	0	1
26	0	0	0	0	0	34	0	0	0	0	0	0	0	0	0	0	0	0	0	0	0	0	0	2	0	0	0	3	0	0	0	0	1	0	0	6	38	0	116	44	5	34	24	38	11	11	6351	5	8
27	172	220	107	34	807	2	5	2	9	8	80	68	83	455	541	61	8	0	107	19	4149	43	0	33	3	50	273	1	182	3	37	85	360	7	29	1	0	0	0	0	0	0	0	0	0	0	0	0	0
28	0	0	0	0	0	0	2541	0	0	0	0	0	0	0	0	0	0	0	0	0	0	0	0	0	0	0	0	0	0	5230	0	0	0	0	0	0	0	0	0	0	0	0	0	0	0	0	0	0	0
29	0	12	627	0	4	0	0	390	1	0	39	1	163	0	3	0	56	0	5	0	0	0	0	1	20	0	0	1	104	0	221	1156	5	0	4595	2	0	0	8	0	0	0	0	0	0	0	0	0	0
30	0	0	0	0	0	0	0	0	0	0	0	0	0	0	0	0	0	0	7401	0	0	0	0	0	0	0	0	0	0	0	0	0	0	0	1	0	0	0	0	0	0	0	0	0	0	0	0	1	0
31	1	0	0	0	0	19	7	0	0	0	0	0	90	5	1	0	8	16	1	0	0	0	6265	13	0	0	0	17	0	6	2	0	0	0	0	0	728	65	2	0	0	0	0	1	3	1	21	3	4
32	0	0	0	0	0	0	0	0	0	0	0	0	0	0	0	0	0	0	0	0	0	0	0	0	0	0	0	0	0	0	7297	5	0	0	0	0	0	0	0	0	0	0	0	0	0	0	0	0	0
33	0	0	0	0	5	0	0	7010	0	0	0	5	0	0	0	0	0	0	0	0	0	0	0	0	2	0	0	0	9	0	0	0	0	0	51	0	0	0	0	0	0	0	0	0	0	0	0	0	0
34	0	0	0	0	0	0	0	0	0	0	0	0	0	0	0	0	0	0	0	0	0	0	0	0	0	0	0	0	0	0	0	0	0	0	0	9	0	0	4	0	0	0	0	0	0	0	0	0	0
35	0	0	2	0	0	0	0	0	0	0	0	0	0	50	0	0	0	0	1	6833	0	0	0	0	0	0	1	0	0	0	0	0	0	0	0	0	0	0	0	0	0	0	0	0	0	0	0	0	0
36	4	0	0	0	0	0	0	0	0	0	1	0	6797	0	0	0	0	0	1	0	0	0	0	0	0	0	0	0	47	0	1	0	0	0	1	0	0	0	0	0	0	0	0	0	0	0	0	0	0
37	0	6	8	165	0	73	12	0	3	1564	386	0	26	1	17	8	66	76	32	2	5	0	553	14	0	776	68	606	11	2	898	9	66	0	1	0	120	20	29	2	0	0	7	0	20	7	208	4	1
38	2	0	11	0	0	0	0	0	0	0	0	0	9	1	126	0	0	0	57	0	6450	0	0	11	0	0	0	0	81	0	0	0	0	0	0	0	0	0	3	0	0	0	1	12	1	0	0	2	0
39	0	0	0	0	0	0	0	0	1504	0	0	0	0	0	1204	3852	0	0	0	0	0	0	0	0	0	0	0	0	0	0	0	0	13	0	0	0	0	0	0	0	0	0	0	0	11	0	0	0	0
40	0	0	0	0	0	406	0	0	0	0	0	1	0	0	1	0	0	3	1	0	0	0	26	4	0	0	0	1	1	0	0	0	0	0	0	1	252	5303	33	1	2	0	6	3	4	2	158	0	1
41	0	0	0	1	0	821	15	0	1	0	0	7	0	5	0	0	5	33	1	0	6	1	3635	5	1	0	0	2	0	19	1	0	0	0	0	1	983	147	81	8	11	6	2	10	23	18	99	8	2
42	1	264	328	19	208	0	57	17	2	3	63	395	33	932	36	38	239	15	405	26	1	1	0	1	25	14	48	1	54	167	211	189	114	3	1912	1	0	0	2	0	0	0	0	2	3	0	0	2	0
43	0	0	0	0	0	0	0	0	0	0	0	0	0	0	0	0	0	0	2	0	0	0	0	0	0	0	0	0	0	0	0	3	0	0	0	0	0	1	0	0	220	0	0	0	0	1	0	46	1
44	0	0	0	0	0	0	0	0	0	0	0	0	0	0	0	0	0	1	0	0	0	5566	0	0	0	0	0	0	0	0	0	0	0	0	0	0	0	0	0	0	0	0	0	0	0	0	0	0	0
45	0	8	0	0	1	0	1495	0	0	0	0	0	0	0	0	1	4	0	0	0	0	6	0	0	0	0	0	0	0	3300	1	0	0	0	0	2	0	0	7	682	1	0	1	9	0	0	0	1	0
46	0	2	1	0	0	2418	3	0	0	0	0	0	0	0	0	0	7	157	0	0	4	0	338	392	0	0	0	87	1	0	0	0	0	0	0	11	539	376	111	12	4	0	6	2	2	25	402	2	8
47	0	15	4	1	0	0	0	0	0	0	0	0	0	1	1	0	4	0	5420	1	1	0	0	1	0	0	0	0	1	0	3	0	3	0	0	2	0	1	0	0	0	0	0	0	0	0	0	0	0
48	3	1	0	0	0	1556	18	0	0	0	0	0	0	0	0	0	14	149	0	0	25	0	290	587	0	0	0	1444	1	1	0	0	15	0	0	0	835	16	33	5	0	0	5	0	4	15	151	0	2
49	0	0	0	0	0	0	0	0	0	0	0	0	0	0	0	0	0	0	0	0	0	0	0	0	0	0	0	0	0	0	0	0	0	0	0	4522	0	0	0	0	0	0	0	0	0	0	0	0	0
50	0	0	0	0	0	0	0	0	0	0	0	0	0	0	0	0	0	0	0	0	0	0	0	0	0	0	0	0	4973	0	0	0	0	0	0	0	0	0	0	0	0	0	0	0	0	0	0	0	0
51	0	607	23	0	12	0	1	79	2	3	117	87	1299	98	80	2	522	80	1344	8	89	0	0	18	17	2	7	0	176	0	77	14	27	1	8	4	0	0	6	0	0	0	1	0	0	2	0	0	0
52	0	0	0	0	0	0	0	0	0	0	0	0	0	0	1	0	1	0	0	0	0	0	0	0	0	0	0	2	0	0	1	0	0	0	0	0	1	1	0	0	0	0	0	1	8	1	3	504	0
53	0	3	0	0	0	0	1	0	0	0	0	0	0	0	12	0	0	0	0	0	0	0	0	0	0	0	0	0	0	0	0	0	1	0	0	0	0	0	1142	94	0	555	0	28	411	91	0	23	14
54	0	0	0	0	0	0	0	0	1237	0	0	0	0	0	0	0	0	0	0	0	0	0	0	0	0	0	0	0	3346	0	0	0	0	0	0	0	0	0	0	0	0	0	0	0	0	0	0	0	0
55	0	16	0	0	0	0	0	0	0	0	0	0	0	0	0	0	0	0	0	0	0	0	0	0	0	0	0	0	0	0	0	0	0	0	0	0	0	0	4347	0	0	0	5	0	1	10	0	0	19
56	0	0	0	0	0	0	0	0	0	0	0	0	0	0	0	0	4392	0	0	0	0	0	0	0	0	0	0	0	0	0	0	0	0	0	0	0	0	0	0	0	0	0	0	0	0	58	0	0	0
57	0	0	0	0	0	0	0	4	0	0	832	0	0	0	0	0	4	0	102	0	0	0	0	0	0	0	0	0	0	0	0	3497	0	0	1	3	0	0	0	0	0	1	0	0	0	0	0	1	0
58	12	2	133	0	9	0	1	1	0	1	60	0	29	1	3	0	7	0	4	1	17	0	0	3	0	0	0	0	3620	0	61	146	2	0	325	1	0	0	0	0	0	0	0	0	0	0	0	0	0
59	0	0	0	0	0	0	0	0	0	0	0	0	0	0	0	0	4396	0	0	0	0	0	0	0	0	0	0	0	0	0	0	0	0	0	0	0	0	0	0	0	0	0	0	0	0	1	0	0	0
60	0	0	0	0	1783	0	0	0	0	0	0	0	0	0	0	0	0	0	4	0	0	0	0	0	3	0	0	0	6	0	0	0	0	2304	0	0	0	0	0	0	0	1	0	0	0	1	0	0	0
61	0	12	0	0	0	0	0	0	0	0	1	3	133	1	0	0	11	3847	4	0	7	4	7	5	0	0	0	6	3	1	1	0	0	0	0	0	7	1	6	0	0	0	1	0	0	0	4	0	0
62	0	0	0	0	0	1	0	0	0	0	0	0	1	0	0	0	0	0	0	0	0	1	1	1	1	0	0	0	4	0	1	0	1	0	1	1	0	3	113	49	10	58	1514	3	9	114	22	21	1912
63	0	41	0	0	0	0	0	0	0	0	0	0	0	0	0	0	0	0	0	0	0	0	0	0	0	0	0	0	0	0	0	0	0	0	0	0	0	0	44	0	0	0	0	0	0	0	0	0	0
64	0	0	0	0	0	0	0	0	0	0	0	0	1	0	0	0	0	0	0	8	0	0	0	0	0	0	0	0	0	0	0	0	0	0	0	0	0	0	14	0	7	24	12	15	5	23	0	12	11
65	0	0	0	0	0	0	0	0	1	0	0	0	0	0	0	0	5	6	0	0	0	3784	0	0	2	0	0	0	2	0	0	0	0	0	1	0	0	0	0	0	0	0	0	0	0	0	0	0	0
66	1	3	11	0	5	0	0	0	1	0	17	0	1	2	4	2	10	1	3648	0	3	9	0	3	2	0	1	0	4	0	0	30	8	0	7	1	0	0	1	0	0	0	0	3	0	0	0	0	0
67	0	0	28	0	1	0	0	5	0	0	1242	0	0	0	0	0	0	0	8	0	0	0	0	0	13	0	0	0	0	0	0	2147	0	0	0	0	0	0	0	0	0	0	0	0	0	0	0	0	0
68	0	0	0	0	0	0	2655	0	0	0	0	0	0	0	0	0	0	0	0	0	0	0	0	0	0	0	0	0	0	684	0	0	0	0	0	0	0	0	0	4	0	0	0	0	0	0	0	0	0
69	1	1	0	0	0	0	0	0	0	0	0	0	0	0	0	0	0	0	0	1	0	0	0	0	0	0	0	0	1	0	0	0	0	0	0	2631	0	0	6	17	2	0	1	0	0	9	0	0	5
70	0	0	0	0	24	0	1	14	4	0	4	3195	0	1	0	0	2	0	3	0	16	0	0	0	0	0	0	0	14	0	1	0	0	19	0	0	0	0	1	0	0	0	0	0	0	0	0	0	0
71	0	0	0	0	0	0	0	0	0	0	0	0	0	0	0	0	0	0	0	0	0	2	0	0	0	0	0	0	0	0	0	0	0	0	0	0	0	0	2	0	0	0	0	0	4	1	0	0	2
72	0	0	0	0	1	0	0	0	0	0	0	0	0	2	0	0	1	0	3	0	0	0	0	0	0	0	0	0	0	0	0	0	0	0	0	0	0	0	5	3	2	0	2	3188	6	0	0	26	6
73	0	0	0	0	2	0	0	157	0	0	2470	0	0	0	0	0	0	0	228	0	0	1	0	0	220	0	0	0	0	0	0	5	0	1	0	0	0	0	0	0	0	2	0	0	0	0	0	0	0
74	0	0	0	0	0	0	0	0	0	0	0	0	0	8	0	0	0	0	0	1	0	0	0	0	0	0	0	0	0	0	0	0	0	0	0	0	0	0	0	0	0	0	0	2996	0	0	0	2	0
75	1	0	0	0	0	0	0	0	0	0	0	0	0	0	0	0	0	0	0	0	0	0	1	1	0	1	0	1	0	0	0	0	0	0	0	3	5	0	95	42	38	193	120	41	19	35	287	13	20
76	0	0	27	0	0	0	0	0	0	0	0	0	0	0	0	0	0	0	30	0	21	0	0	2581	0	0	0	0	4	0	0	0	0	0	0	0	0	0	0	0	0	0	0	0	0	0	0	0	0
77	0	0	0	0	0	0	0	0	0	0	0	0	0	0	0	0	102	0	0	0	0	0	0	0	0	0	0	0	0	0	0	0	0	0	0	0	0	0	6	0	0	0	0	0	0	2432	0	0	15
78	0	0	0	0	0	3	0	0	0	0	0	0	0	0	0	2	7	1916	0	0	2	0	0	1	0	0	0	503	0	0	1	0	0	0	0	0	0	0	3	0	0	0	1	0	1	0	19	0	0
79	0	0	3	0	5	0	3	0	0	0	0	1	0	2	3	2	5	0	92	1	0	0	0	0	2	0	0	0	2	2	0	3	1	0	7	1	0	0	354	0	3	0	222	103	220	50	0	351	16
80	0	0	0	0	0	0	0	0	2	7	0	0	0	0	74	12	0	0	0	0	0	0	0	0	0	31	51	0	0	0	0	0	1918	0	0	0	0	0	5	0	0	0	0	0	3	0	0	0	0
81	0	0	0	12	0	0	0	0	0	6	0	0	0	0	0	0	0	0	0	0	0	0	0	0	0	178	102	0	0	0	0	0	1801	0	0	0	0	0	0	0	0	0	0	0	0	0	0	0	0
82	0	0	0	0	0	0	0	310	0	0	6	1726	0	0	0	0	0	0	4	0	0	0	0	0	2	0	0	0	0	0	0	0	0	0	1	0	0	0	0	0	0	0	0	0	0	0	0	0	0
83	0	0	0	0	0	0	0	0	0	0	0	0	0	0	0	0	7	0	0	0	0	0	0	0	0	0	0	0	0	0	0	0	0	0	0	0	0	0	19	0	0	0	0	0	2	1970	0	1	21
84	0	0	0	0	1	0	4	0	0	0	2	0	0	0	0	0	1	1	2	0	0	2	0	0	1939	0	0	0	3	0	1	2	0	0	1	0	0	0	0	0	0	1	0	0	0	1	0	0	0
85	0	0	0	0	0	1546	0	0	0	0	0	0	0	0	0	0	0	1	0	0	0	0	5	1	0	0	0	20	0	0	0	0	0	0	0	0	114	0	2	0	0	1	1	1	0	0	117	0	0
86	1	0	42	11	72	0	0	27	2	13	175	35	12	14	99	41	68	10	671	7	14	1	0	4	0	15	61	1	65	0	8	4	118	1	23	0	0	2	9	0	0	0	0	0	4	0	6	0	0
87	0	0	0	0	0	0	0	0	0	0	0	0	2	0	0	0	1	0	0	0	0	0	0	0	0	0	0	0	0	0	0	0	0	0	0	0	0	0	1	2	0	1	1	0	1	10	0	2	0
88	0	0	0	0	0	0	0	0	8	0	0	0	0	0	0	1	0	0	0	0	0	124	0	0	0	0	0	0	666	0	0	0	1	0	0	0	0	0	37	193	0	3	0	0	16	2	0	5	0
89	0	2	0	0	0	1	102	0	0	0	42	1	2	1	0	0	3	58	0	0	847	0	8	131	0	0	0	139	7	12	14	0	9	0	0	0	20	0	0	0	0	0	3	0	0	0	2	0	1
90	0	0	0	0	0	0	1	0	1	0	0	0	1	0	0	0	0	0	1	0	0	0	0	0	2	0	0	0	36	0	0	1	0	0	0	0	0	0	22	0	0	1	0	0	6	5	0	0	0
91	0	0	0	0	0	0	0	0	0	0	0	0	1202	0	0	0	0	7	0	0	0	0	0	0	0	0	0	0	0	0	0	0	0	0	0	0	0	0	0	0	0	0	0	0	0	0	0	0	0
92	0	0	0	0	0	0	0	0	0	0	0	0	0	0	0	0	0	0	0	0	0	0	0	0	0	0	0	0	0	0	0	0	0	0	0	0	0	0	2	0	0	0	2	0	0	0	0	0	1186
93	0	1059	1	0	0	0	0	0	0	0	0	0	1	1	0	0	2	1	2	0	0	0	0	0	0	0	0	0	3	0	0	0	1	0	1	0	0	0	5	0	0	0	0	0	0	0	0	0	0
94	0	0	0	1	0	0	0	0	0	0	0	0	0	3	0	0	0	0	1	711	0	0	0	1	0	0	0	0	0	0	0	0	0	0	0	0	0	0	0	0	0	0	0	0	1	0	0	0	0
95	0	0	0	0	0	0	0	0	0	0	0	0	0	0	0	0	0	0	0	0	0	0	0	0	0	0	0	0	0	0	0	0	0	0	0	623	0	0	0	0	0	0	0	0	0	0	0	0	0
96	0	28	0	1	0	0	6	0	0	0	0	0	0	0	7	0	0	0	0	0	0	0	0	0	0	0	3	0	0	1	0	0	8	0	0	0	0	0	156	1	0	12	1	1	1	5	0	6	0
97	0	0	0	0	5	0	0	0	0	0	0	0	0	0	0	0	0	0	0	0	0	0	0	0	0	0	0	0	0	0	0	0	0	2	0	0	0	0	0	0	0	0	0	0	0	528	0	0	0
98	0	0	0	0	0	0	0	0	0	0	0	0	0	0	0	0	0	0	0	0	0	0	0	0	0	0	0	0	0	0	0	0	0	0	0	1	0	0	0	0	0	0	0	0	0	0	0	0	0
99	0	0	0	0	0	0	0	0	0	0	0	0	0	0	0	0	0	0	19	0	0	0	0	0	0	0	0	0	0	0	0	402	0	0	0	0	0	0	0	0	0	0	0	0	0	0	0	0	0
100	0	0	0	0	0	3	0	0	1	0	0	0	0	0	0	0	0	5	0	0	1	1	198	0	0	0	1	0	0	0	1	0	1	0	0	0	0	0	0	0	0	0	0	0	0	0	0	0	0
101	0	1	0	0	0	0	0	0	0	0	0	0	0	0	0	0	0	0	2	0	0	0	0	0	0	0	0	0	0	0	0	0	0	0	0	0	0	0	0	0	29	0	0	0	0	1	0	0	0
102	0	0	0	0	0	0	0	0	0	0	0	0	0	0	0	0	0	0	0	0	0	0	0	0	0	0	0	0	0	0	0	0	0	0	0	0	0	0	0	0	0	0	0	0	0	0	0	0	0
Total	1372	23197	9652	2026	4017	8704	7324	8096	4681	4486	11364	6556	14800	2786	3367	5549	22968	10572	24051	7775	12812	9727	17331	19695	2445	5718	3281	15806	14624	9544	12647	9949	16994	2390	7694	9898	6594	16904	14416	13625	5129	1880	6941	7997	23516	22662	17929	9647	13211
[truncated: 10 more columns]
