# Supplementary material for: SARS‐CoV‐2‐related IFITM3 in immune dysfunction and tumor microenvironment: An integrative analysis in pan‐cancers
Source: Clin Transl Med. 2021 Feb 23;11(2):e345. doi: 10.1002/ctm2.345 (PMC7901722; doi:10.1002/ctm2.345)
Supplement: Supplementary file 5 — Supporting Information [file CTM2-11-e345-s005.xlsx]

## Sheet: Sheet1
Table S3, the tissue sources of clusters with relative low IFITM3 expression
Cluster	Cell type	Expression level	Tissue sources	Cell number
				Total	Contribution
52	Proliferating T cell	4.0121	Fetal Lung	9647	504
			Fetal Thymus	4516	4211
3	B cell (Plasmocyte)	4.1938	Adult Ascending Colon	2026	1440
			Adult Duodenum	4681	1650
			Adult Epityphlon	4486	2059
			Adult Esophagus	11364	124
			Adult Ileum	3367	244
			Adult Jejunum	5549	700
			Adult Liver	10572	280
			Adult Lung	24051	243
			Adult Peripheral Blood	17331	115
			Adult Rectum	5718	167
			Adult Sigmoid Colon	3281	195
			Adult Spleen	15806	2349
			Adult Stomach	14624	332
			Adult Thyroid	12647	125
			Adult TransverseColon	16994	5549
14	B cell (Plasmocyte)	4.3846	Adult Adrenal Gland	23197	316
			Adult Artery	9652	138
			Adult Bone Marrow	8704	129
			Adult Epityphlon	4486	205
			Adult Liver	10572	427
			Adult Spleen	15806	9320
			Adult Thyroid	12647	308
			Adult Trachea	9949	140
			Adult Transverse Colon	16994	177
26	Erythroid cell	4.7682	Fetal Adrenal Gland	14416	116
			Fetal Liver	17929	6351
			Fetal Pancreas	18746	143
			Fetal Spinal Cord	5916	1352
			Fetal Stomach	7953	119
11	Fetal neuron	4.8665	Fetal Brain	13625	11578
			Fetal Eyes	1880	237
			Fetal SpinalCord	5916	214
