# Supplementary material for: SARS‐CoV‐2‐related IFITM3 in immune dysfunction and tumor microenvironment: An integrative analysis in pan‐cancers
Source: Clin Transl Med. 2021 Feb 23;11(2):e345. doi: 10.1002/ctm2.345 (PMC7901722; doi:10.1002/ctm2.345)
Supplement: Supplementary file 6 — Supporting Information [file CTM2-11-e345-s006.xlsx]

## Sheet: Sheet1
Table S4, The significant immune cells related to IFITM3 in adult peripheral blood
Cluster	Annotation	Gene	P_value	Avg_diff	Pct.1	Pct.2
Adult-Peripheral-Blood1_2	Monocyte(Adult-Peripheral-Blood1)	IFITM3	5.6565e-93	0.8133	0.841	0.376
Adult-Peripheral-Blood1_6	Macrophage(Adult-Peripheral-Blood1)	IFITM3	7.3553e-68	1.8921	1	0.458
Adult-Peripheral-Blood1_7	Conventional dendritic cell(Adult-Peripheral-Blood1)	IFITM3	0	0.6233	0.87	0.473
Adult-Peripheral-Blood2_2	Macrophage(Adult-Peripheral-Blood2)	IFITM3	2.2319e-253	0.9778	0.96	0.598
Adult-Peripheral-Blood3_4	Macrophage_FCGR3A high(Adult-Peripheral-Blood3)	IFITM3	2.5422e-32	1.2461	0.623	0.216
Adult-Peripheral-Blood4_3	Macrophage(Adult-Peripheral-Blood4)	IFITM3	1.2368e-211	1.4166	0.786	0.273
Adult-Peripheral-Blood4_7	Monocyte_ISG15 high(Adult-Peripheral-Blood4)	IFITM3	1.0999e-26	0.797	0.571	0.31
