# Supplementary material for: SARS‐CoV‐2‐related IFITM3 in immune dysfunction and tumor microenvironment: An integrative analysis in pan‐cancers
Source: Clin Transl Med. 2021 Feb 23;11(2):e345. doi: 10.1002/ctm2.345 (PMC7901722; doi:10.1002/ctm2.345)
Supplement: Supplementary file 7 — Supporting Information [file CTM2-11-e345-s007.xlsx]

## Sheet: Sheet1
Table S5, Pathways associated with IFITM3 expression in cancers
pathways	Cancer	NES	UP_DOWN	adjust_Pvalue
KEGG_GLUTATHIONE_METABOLISM	DLBC	1.62423	UP	0.0175781
KEGG_ARGININE_AND_PROLINE_METABOLISM	DLBC	1.61272	UP	0.0283401
KEGG_RENIN_ANGIOTENSIN_SYSTEM	DLBC	1.61619	UP	0.0302419
KEGG_METABOLISM_OF_XENOBIOTICS_BY_CYTOCHROME_P450	DLBC	1.52698	UP	0.0303644
KEGG_GLYCOLYSIS_GLUCONEOGENESIS	DLBC	1.56525	UP	0.0319361
KEGG_RETINOL_METABOLISM	DLBC	1.4757	UP	0.0331263
KEGG_FATTY_ACID_METABOLISM	DLBC	1.53171	UP	0.0346939
KEGG_PYRUVATE_METABOLISM	DLBC	1.49284	UP	0.0489796
KEGG_NON_SMALL_CELL_LUNG_CANCER	DLBC	1.58163	DOWN	0.0372439
KEGG_NATURAL_KILLER_CELL_MEDIATED_CYTOTOXICITY	ESCA	2.27638	UP	0
KEGG_SYSTEMIC_LUPUS_ERYTHEMATOSUS	ESCA	2.24336	UP	0
KEGG_ANTIGEN_PROCESSING_AND_PRESENTATION	ESCA	2.23237	UP	0
KEGG_CYTOKINE_CYTOKINE_RECEPTOR_INTERACTION	ESCA	2.16496	UP	0
KEGG_JAK_STAT_SIGNALING_PATHWAY	ESCA	2.149	UP	0
KEGG_VIRAL_MYOCARDITIS	ESCA	2.08692	UP	0
KEGG_HEMATOPOIETIC_CELL_LINEAGE	ESCA	2.02453	UP	0
KEGG_GRAFT_VERSUS_HOST_DISEASE	ESCA	1.96882	UP	0
KEGG_AUTOIMMUNE_THYROID_DISEASE	ESCA	1.89462	UP	0
KEGG_NOD_LIKE_RECEPTOR_SIGNALING_PATHWAY	ESCA	2.15322	UP	0.00205761
KEGG_RIG_I_LIKE_RECEPTOR_SIGNALING_PATHWAY	ESCA	2.05266	UP	0.00211864
KEGG_TOLL_LIKE_RECEPTOR_SIGNALING_PATHWAY	ESCA	2.16839	UP	0.00212766
KEGG_ALLOGRAFT_REJECTION	ESCA	1.81576	UP	0.00411523
KEGG_T_CELL_RECEPTOR_SIGNALING_PATHWAY	ESCA	2.01122	UP	0.00431965
KEGG_PRIMARY_IMMUNODEFICIENCY	ESCA	1.86332	UP	0.00649351
KEGG_TYPE_I_DIABETES_MELLITUS	ESCA	1.90535	UP	0.00824742
KEGG_LEUKOCYTE_TRANSENDOTHELIAL_MIGRATION	ESCA	1.97383	UP	0.0100604
KEGG_INTESTINAL_IMMUNE_NETWORK_FOR_IGA_PRODUCTION	ESCA	1.83508	UP	0.0105485
KEGG_CHEMOKINE_SIGNALING_PATHWAY	ESCA	1.94094	UP	0.0122951
KEGG_COMPLEMENT_AND_COAGULATION_CASCADES	ESCA	1.77111	UP	0.01875
KEGG_B_CELL_RECEPTOR_SIGNALING_PATHWAY	ESCA	1.82101	UP	0.0210526
KEGG_CELL_ADHESION_MOLECULES_CAMS	ESCA	1.80661	UP	0.0286299
KEGG_RENAL_CELL_CARCINOMA	ESCA	1.75525	UP	0.0321199
KEGG_FC_GAMMA_R_MEDIATED_PHAGOCYTOSIS	ESCA	1.68006	UP	0.0414079
KEGG_BLADDER_CANCER	ESCA	1.59705	UP	0.0456349
KEGG_MTOR_SIGNALING_PATHWAY	ESCA	1.56738	UP	0.0470588
KEGG_MAPK_SIGNALING_PATHWAY	ESCA	1.54891	UP	0.0495868
KEGG_BUTANOATE_METABOLISM	ESCA	1.9321	DOWN	0.00192308
KEGG_PROPANOATE_METABOLISM	ESCA	1.91279	DOWN	0.00785855
KEGG_NITROGEN_METABOLISM	ESCA	1.7876	DOWN	0.00829876
KEGG_LINOLEIC_ACID_METABOLISM	ESCA	1.86953	DOWN	0.00842105
KEGG_VALINE_LEUCINE_AND_ISOLEUCINE_DEGRADATION	ESCA	1.86241	DOWN	0.0122449
KEGG_RETINOL_METABOLISM	ESCA	1.8111	DOWN	0.0160321
KEGG_DRUG_METABOLISM_CYTOCHROME_P450	ESCA	1.73355	DOWN	0.0191489
KEGG_METABOLISM_OF_XENOBIOTICS_BY_CYTOCHROME_P450	ESCA	1.7472	DOWN	0.02537
KEGG_ALPHA_LINOLENIC_ACID_METABOLISM	ESCA	1.63884	DOWN	0.0295858
KEGG_FATTY_ACID_METABOLISM	ESCA	1.73976	DOWN	0.0329897
KEGG_GLYCINE_SERINE_AND_THREONINE_METABOLISM	ESCA	1.57408	DOWN	0.0352697
KEGG_GLUTATHIONE_METABOLISM	GBM	2.08562	UP	0
KEGG_CYTOKINE_CYTOKINE_RECEPTOR_INTERACTION	GBM	1.94478	UP	0
KEGG_HEMATOPOIETIC_CELL_LINEAGE	GBM	1.82246	UP	0.00201207
KEGG_SYSTEMIC_LUPUS_ERYTHEMATOSUS	GBM	1.97949	UP	0.00204082
KEGG_GRAFT_VERSUS_HOST_DISEASE	GBM	1.76296	UP	0.00204499
KEGG_COMPLEMENT_AND_COAGULATION_CASCADES	GBM	1.86796	UP	0.00395257
KEGG_NOD_LIKE_RECEPTOR_SIGNALING_PATHWAY	GBM	1.82868	UP	0.00591716
KEGG_ARACHIDONIC_ACID_METABOLISM	GBM	1.5563	UP	0.00787402
KEGG_ALLOGRAFT_REJECTION	GBM	1.6865	UP	0.00843882
KEGG_INTESTINAL_IMMUNE_NETWORK_FOR_IGA_PRODUCTION	GBM	1.75842	UP	0.0100806
KEGG_PEROXISOME	GBM	1.75493	UP	0.0101626
KEGG_ANTIGEN_PROCESSING_AND_PRESENTATION	GBM	1.68854	UP	0.0164948
KEGG_JAK_STAT_SIGNALING_PATHWAY	GBM	1.58604	UP	0.022541
KEGG_TOLL_LIKE_RECEPTOR_SIGNALING_PATHWAY	GBM	1.68552	UP	0.0234834
KEGG_AMINO_SUGAR_AND_NUCLEOTIDE_SUGAR_METABOLISM	GBM	1.72907	UP	0.031746
KEGG_LEUKOCYTE_TRANSENDOTHELIAL_MIGRATION	GBM	1.58892	UP	0.0376984
KEGG_GALACTOSE_METABOLISM	GBM	1.56837	UP	0.0400802
KEGG_METABOLISM_OF_XENOBIOTICS_BY_CYTOCHROME_P450	GBM	1.48496	UP	0.0408998
KEGG_PRIMARY_IMMUNODEFICIENCY	GBM	1.67034	UP	0.0413223
KEGG_NICOTINATE_AND_NICOTINAMIDE_METABOLISM	GBM	1.54284	UP	0.0420842
KEGG_RIG_I_LIKE_RECEPTOR_SIGNALING_PATHWAY	GBM	1.50774	UP	0.0459082
KEGG_DRUG_METABOLISM_CYTOCHROME_P450	GBM	1.44493	UP	0.0469388
KEGG_PORPHYRIN_AND_CHLOROPHYLL_METABOLISM	GBM	1.50566	UP	0.0488798
KEGG_WNT_SIGNALING_PATHWAY	GBM	1.69236	DOWN	0.00410678
KEGG_MTOR_SIGNALING_PATHWAY	GBM	1.78444	DOWN	0.008
KEGG_INOSITOL_PHOSPHATE_METABOLISM	GBM	1.58131	DOWN	0.0414938
KEGG_NON_SMALL_CELL_LUNG_CANCER	GBM	1.58031	DOWN	0.0419162
KEGG_ANTIGEN_PROCESSING_AND_PRESENTATION	HNSC	2.21734	UP	0
KEGG_RIG_I_LIKE_RECEPTOR_SIGNALING_PATHWAY	HNSC	1.93956	UP	0.00188679
KEGG_AUTOIMMUNE_THYROID_DISEASE	HNSC	1.90577	UP	0.00190114
KEGG_SYSTEMIC_LUPUS_ERYTHEMATOSUS	HNSC	1.95057	UP	0.00195695
KEGG_GRAFT_VERSUS_HOST_DISEASE	HNSC	1.8192	UP	0.00195695
KEGG_CYTOKINE_CYTOKINE_RECEPTOR_INTERACTION	HNSC	1.98868	UP	0.00371057
KEGG_ALLOGRAFT_REJECTION	HNSC	1.81694	UP	0.00376648
KEGG_NOD_LIKE_RECEPTOR_SIGNALING_PATHWAY	HNSC	1.94225	UP	0.00384615
KEGG_HEMATOPOIETIC_CELL_LINEAGE	HNSC	1.86997	UP	0.00934579
KEGG_JAK_STAT_SIGNALING_PATHWAY	HNSC	1.75792	UP	0.0131579
KEGG_TOLL_LIKE_RECEPTOR_SIGNALING_PATHWAY	HNSC	1.82105	UP	0.0150094
KEGG_NATURAL_KILLER_CELL_MEDIATED_CYTOTOXICITY	HNSC	1.7668	UP	0.0154143
KEGG_PRIMARY_IMMUNODEFICIENCY	HNSC	1.71166	UP	0.0157171
KEGG_COMPLEMENT_AND_COAGULATION_CASCADES	HNSC	1.6734	UP	0.0207939
KEGG_GALACTOSE_METABOLISM	HNSC	1.63285	UP	0.0239044
KEGG_PROPANOATE_METABOLISM	HNSC	2.04512	DOWN	0
KEGG_RETINOL_METABOLISM	HNSC	2.02992	DOWN	0
KEGG_LINOLEIC_ACID_METABOLISM	HNSC	2.02769	DOWN	0
KEGG_BUTANOATE_METABOLISM	HNSC	2.01608	DOWN	0
KEGG_DRUG_METABOLISM_CYTOCHROME_P450	HNSC	1.99658	DOWN	0
KEGG_VALINE_LEUCINE_AND_ISOLEUCINE_DEGRADATION	HNSC	1.96781	DOWN	0.00189753
KEGG_METABOLISM_OF_XENOBIOTICS_BY_CYTOCHROME_P450	HNSC	2.04373	DOWN	0.00196078
KEGG_GLYCEROPHOSPHOLIPID_METABOLISM	HNSC	1.69215	DOWN	0.00201207
KEGG_ARACHIDONIC_ACID_METABOLISM	HNSC	1.8349	DOWN	0.00408163
KEGG_ALPHA_LINOLENIC_ACID_METABOLISM	HNSC	1.906	DOWN	0.00585938
KEGG_ASCORBATE_AND_ALDARATE_METABOLISM	HNSC	1.75208	DOWN	0.0139165
KEGG_STARCH_AND_SUCROSE_METABOLISM	HNSC	1.62642	DOWN	0.0153551
KEGG_GLYCEROLIPID_METABOLISM	HNSC	1.57323	DOWN	0.0179283
KEGG_FATTY_ACID_METABOLISM	HNSC	1.72638	DOWN	0.0189753
KEGG_PORPHYRIN_AND_CHLOROPHYLL_METABOLISM	HNSC	1.69185	DOWN	0.0235294
KEGG_TYROSINE_METABOLISM	HNSC	1.62634	DOWN	0.0268199
KEGG_GLYCINE_SERINE_AND_THREONINE_METABOLISM	HNSC	1.63236	DOWN	0.0271318
KEGG_PPAR_SIGNALING_PATHWAY	HNSC	1.57887	DOWN	0.0272904
KEGG_HISTIDINE_METABOLISM	HNSC	1.54575	DOWN	0.0306748
KEGG_GLYCOLYSIS_GLUCONEOGENESIS	HNSC	1.61861	DOWN	0.0385356
KEGG_NON_SMALL_CELL_LUNG_CANCER	HNSC	1.61154	DOWN	0.0393375
KEGG_ETHER_LIPID_METABOLISM	HNSC	1.49248	DOWN	0.0408998
KEGG_BETA_ALANINE_METABOLISM	HNSC	1.52109	DOWN	0.0414201
KEGG_CITRATE_CYCLE_TCA_CYCLE	HNSC	1.73986	DOWN	0.0469925
KEGG_LEUKOCYTE_TRANSENDOTHELIAL_MIGRATION	KICH	1.78655	UP	0
KEGG_TYROSINE_METABOLISM	KICH	1.65478	UP	0.0020202
KEGG_WNT_SIGNALING_PATHWAY	KICH	1.74154	UP	0.004158
KEGG_GLYCEROLIPID_METABOLISM	KICH	1.67349	UP	0.00584795
KEGG_MAPK_SIGNALING_PATHWAY	KICH	1.67311	UP	0.0063425
KEGG_APOPTOSIS	KICH	1.77444	UP	0.00639659
KEGG_GLYCEROPHOSPHOLIPID_METABOLISM	KICH	1.5614	UP	0.00808081
KEGG_PHENYLALANINE_METABOLISM	KICH	1.66519	UP	0.00821355
KEGG_JAK_STAT_SIGNALING_PATHWAY	KICH	1.6552	UP	0.00873363
KEGG_NOD_LIKE_RECEPTOR_SIGNALING_PATHWAY	KICH	1.67711	UP	0.00892857
KEGG_CYTOKINE_CYTOKINE_RECEPTOR_INTERACTION	KICH	1.61038	UP	0.00911162
KEGG_BASAL_CELL_CARCINOMA	KICH	1.70508	UP	0.0103734
KEGG_CHEMOKINE_SIGNALING_PATHWAY	KICH	1.67313	UP	0.011236
KEGG_HISTIDINE_METABOLISM	KICH	1.62454	UP	0.0118577
KEGG_ARACHIDONIC_ACID_METABOLISM	KICH	1.58857	UP	0.0125261
KEGG_NOTCH_SIGNALING_PATHWAY	KICH	1.6805	UP	0.0147992
KEGG_GLYCOSAMINOGLYCAN_DEGRADATION	KICH	1.6625	UP	0.0162272
KEGG_TGF_BETA_SIGNALING_PATHWAY	KICH	1.62735	UP	0.0162602
KEGG_CELL_ADHESION_MOLECULES_CAMS	KICH	1.64015	UP	0.0168421
KEGG_RIG_I_LIKE_RECEPTOR_SIGNALING_PATHWAY	KICH	1.58652	UP	0.0214592
KEGG_COMPLEMENT_AND_COAGULATION_CASCADES	KICH	1.5857	UP	0.0238095
KEGG_TRYPTOPHAN_METABOLISM	KICH	1.57591	UP	0.0248092
KEGG_DRUG_METABOLISM_OTHER_ENZYMES	KICH	1.60821	UP	0.0257511
KEGG_VEGF_SIGNALING_PATHWAY	KICH	1.49897	UP	0.0257511
KEGG_NICOTINATE_AND_NICOTINAMIDE_METABOLISM	KICH	1.52864	UP	0.0268595
KEGG_TOLL_LIKE_RECEPTOR_SIGNALING_PATHWAY	KICH	1.57491	UP	0.0273973
KEGG_PURINE_METABOLISM	KICH	1.53106	UP	0.0313808
KEGG_CYTOSOLIC_DNA_SENSING_PATHWAY	KICH	1.5291	UP	0.032967
KEGG_CYSTEINE_AND_METHIONINE_METABOLISM	KICH	1.50664	UP	0.0357895
KEGG_PYRIMIDINE_METABOLISM	KICH	1.54609	UP	0.039749
KEGG_RETINOL_METABOLISM	KICH	1.50149	UP	0.0411523
KEGG_STARCH_AND_SUCROSE_METABOLISM	KICH	1.50763	UP	0.045929
KEGG_PATHWAYS_IN_CANCER	KICH	1.54109	UP	0.0479167
KEGG_CYTOKINE_CYTOKINE_RECEPTOR_INTERACTION	LUSC	2.47746	UP	0
KEGG_JAK_STAT_SIGNALING_PATHWAY	LUSC	2.34157	UP	0
KEGG_HEMATOPOIETIC_CELL_LINEAGE	LUSC	2.27816	UP	0
KEGG_COMPLEMENT_AND_COAGULATION_CASCADES	LUSC	2.2731	UP	0
KEGG_NATURAL_KILLER_CELL_MEDIATED_CYTOTOXICITY	LUSC	2.25198	UP	0
KEGG_NOD_LIKE_RECEPTOR_SIGNALING_PATHWAY	LUSC	2.22384	UP	0
KEGG_SYSTEMIC_LUPUS_ERYTHEMATOSUS	LUSC	2.19879	UP	0
KEGG_ANTIGEN_PROCESSING_AND_PRESENTATION	LUSC	2.18956	UP	0
KEGG_TOLL_LIKE_RECEPTOR_SIGNALING_PATHWAY	LUSC	2.13632	UP	0
KEGG_APOPTOSIS	LUSC	2.03793	UP	0
KEGG_GRAFT_VERSUS_HOST_DISEASE	LUSC	2.01086	UP	0
KEGG_INTESTINAL_IMMUNE_NETWORK_FOR_IGA_PRODUCTION	LUSC	1.98358	UP	0
KEGG_ALLOGRAFT_REJECTION	LUSC	1.91674	UP	0
KEGG_LEUKOCYTE_TRANSENDOTHELIAL_MIGRATION	LUSC	2.25527	UP	0.0020284
KEGG_CHEMOKINE_SIGNALING_PATHWAY	LUSC	2.13496	UP	0.00205339
KEGG_RENIN_ANGIOTENSIN_SYSTEM	LUSC	1.86221	UP	0.00212314
KEGG_MAPK_SIGNALING_PATHWAY	LUSC	1.828	UP	0.00403226
KEGG_CELL_ADHESION_MOLECULES_CAMS	LUSC	1.98887	UP	0.00616016
KEGG_PPAR_SIGNALING_PATHWAY	LUSC	1.81332	UP	0.0077821
KEGG_RIG_I_LIKE_RECEPTOR_SIGNALING_PATHWAY	LUSC	1.73177	UP	0.00842105
KEGG_REGULATION_OF_ACTIN_CYTOSKELETON	LUSC	1.84642	UP	0.0119048
KEGG_FC_EPSILON_RI_SIGNALING_PATHWAY	LUSC	1.84293	UP	0.0120968
KEGG_TRYPTOPHAN_METABOLISM	LUSC	1.66581	UP	0.018711
KEGG_VEGF_SIGNALING_PATHWAY	LUSC	1.7068	UP	0.0213178
KEGG_ARACHIDONIC_ACID_METABOLISM	LUSC	1.60249	UP	0.0258449
KEGG_ADIPOCYTOKINE_SIGNALING_PATHWAY	LUSC	1.64809	UP	0.029703
KEGG_ETHER_LIPID_METABOLISM	LUSC	1.62699	UP	0.0302419
KEGG_B_CELL_RECEPTOR_SIGNALING_PATHWAY	LUSC	1.7714	UP	0.0419162
KEGG_HISTIDINE_METABOLISM	LUSC	1.61771	UP	0.0430528
KEGG_RNA_DEGRADATION	LUSC	1.92412	DOWN	0.0125261
KEGG_DNA_REPLICATION	LUSC	1.83376	DOWN	0.0149573
KEGG_MISMATCH_REPAIR	LUSC	1.80157	DOWN	0.0168067
KEGG_LYSINE_DEGRADATION	LUSC	1.84746	DOWN	0.0181452
KEGG_HOMOLOGOUS_RECOMBINATION	LUSC	1.8307	DOWN	0.0187891
KEGG_CELL_CYCLE	LUSC	1.90061	DOWN	0.0239651
KEGG_GLYOXYLATE_AND_DICARBOXYLATE_METABOLISM	LUSC	1.62419	DOWN	0.0338645
KEGG_PORPHYRIN_AND_CHLOROPHYLL_METABOLISM	LUSC	1.62493	DOWN	0.0458167
KEGG_SYSTEMIC_LUPUS_ERYTHEMATOSUS	PAAD	1.79047	UP	0.0165289
KEGG_ANTIGEN_PROCESSING_AND_PRESENTATION	PAAD	1.69495	UP	0.0244898
KEGG_AUTOIMMUNE_THYROID_DISEASE	PAAD	1.68074	UP	0.0284553
KEGG_GRAFT_VERSUS_HOST_DISEASE	PAAD	1.57653	UP	0.0366599
KEGG_ALLOGRAFT_REJECTION	PAAD	1.57462	UP	0.0387755
KEGG_OXIDATIVE_PHOSPHORYLATION	PAAD	1.68957	UP	0.0396825
KEGG_RIG_I_LIKE_RECEPTOR_SIGNALING_PATHWAY	PAAD	1.51842	UP	0.0451866
KEGG_HEMATOPOIETIC_CELL_LINEAGE	THCA	1.93137	UP	0
KEGG_CYTOKINE_CYTOKINE_RECEPTOR_INTERACTION	THCA	1.85931	UP	0.00566038
KEGG_AUTOIMMUNE_THYROID_DISEASE	THCA	1.79932	UP	0.00756144
KEGG_COMPLEMENT_AND_COAGULATION_CASCADES	THCA	1.80149	UP	0.00760456
KEGG_T_CELL_RECEPTOR_SIGNALING_PATHWAY	THCA	1.79826	UP	0.0094697
KEGG_INTESTINAL_IMMUNE_NETWORK_FOR_IGA_PRODUCTION	THCA	1.7473	UP	0.00948767
KEGG_PRIMARY_IMMUNODEFICIENCY	THCA	1.69441	UP	0.00963391
KEGG_CHEMOKINE_SIGNALING_PATHWAY	THCA	1.84607	UP	0.0130354
KEGG_B_CELL_RECEPTOR_SIGNALING_PATHWAY	THCA	1.72578	UP	0.0169492
KEGG_ANTIGEN_PROCESSING_AND_PRESENTATION	THCA	1.81535	UP	0.0173077
KEGG_MAPK_SIGNALING_PATHWAY	THCA	1.61169	UP	0.0215264
KEGG_TOLL_LIKE_RECEPTOR_SIGNALING_PATHWAY	THCA	1.72435	UP	0.0225989
KEGG_VEGF_SIGNALING_PATHWAY	THCA	1.61796	UP	0.0245747
KEGG_JAK_STAT_SIGNALING_PATHWAY	THCA	1.64405	UP	0.0280374
KEGG_NATURAL_KILLER_CELL_MEDIATED_CYTOTOXICITY	THCA	1.70648	UP	0.0287908
KEGG_CELL_ADHESION_MOLECULES_CAMS	THCA	1.70786	UP	0.0310219
KEGG_GRAFT_VERSUS_HOST_DISEASE	THCA	1.555	UP	0.0313725
KEGG_BASAL_CELL_CARCINOMA	THCA	1.60269	UP	0.0348837
KEGG_LEUKOCYTE_TRANSENDOTHELIAL_MIGRATION	THCA	1.66504	UP	0.0361217
KEGG_ALLOGRAFT_REJECTION	THCA	1.55916	UP	0.0364683
KEGG_NOD_LIKE_RECEPTOR_SIGNALING_PATHWAY	THCA	1.60102	UP	0.0453686
KEGG_ARACHIDONIC_ACID_METABOLISM	THCA	1.48343	UP	0.0462428
KEGG_MISMATCH_REPAIR	THCA	1.74296	DOWN	0.011811
KEGG_ALANINE_ASPARTATE_AND_GLUTAMATE_METABOLISM	THCA	1.57174	DOWN	0.027833
KEGG_SPHINGOLIPID_METABOLISM	THCA	1.57457	DOWN	0.0365112
KEGG_NUCLEOTIDE_EXCISION_REPAIR	THCA	1.64883	DOWN	0.044
KEGG_CYTOKINE_CYTOKINE_RECEPTOR_INTERACTION	UCSC	1.91231	UP	0
KEGG_SYSTEMIC_LUPUS_ERYTHEMATOSUS	UCSC	1.89197	UP	0
KEGG_HEMATOPOIETIC_CELL_LINEAGE	UCSC	1.87702	UP	0.00195695
KEGG_INTESTINAL_IMMUNE_NETWORK_FOR_IGA_PRODUCTION	UCSC	1.8979	UP	0.00199203
KEGG_AUTOIMMUNE_THYROID_DISEASE	UCSC	1.82154	UP	0.00199601
KEGG_GRAFT_VERSUS_HOST_DISEASE	UCSC	1.80368	UP	0.00199601
KEGG_ALLOGRAFT_REJECTION	UCSC	1.78194	UP	0.00199601
KEGG_PRIMARY_IMMUNODEFICIENCY	UCSC	1.76142	UP	0.00200803
KEGG_ANTIGEN_PROCESSING_AND_PRESENTATION	UCSC	1.94794	UP	0.00203252
KEGG_COMPLEMENT_AND_COAGULATION_CASCADES	UCSC	1.88907	UP	0.00413223
KEGG_NATURAL_KILLER_CELL_MEDIATED_CYTOTOXICITY	UCSC	1.81089	UP	0.00808081
KEGG_PHENYLALANINE_METABOLISM	UCSC	1.73767	UP	0.00835073
KEGG_TOLL_LIKE_RECEPTOR_SIGNALING_PATHWAY	UCSC	1.74307	UP	0.00996016
KEGG_TYPE_I_DIABETES_MELLITUS	UCSC	1.75487	UP	0.01002
KEGG_GLUTATHIONE_METABOLISM	UCSC	1.70275	UP	0.0103093
KEGG_CHEMOKINE_SIGNALING_PATHWAY	UCSC	1.68129	UP	0.0141129
KEGG_NOD_LIKE_RECEPTOR_SIGNALING_PATHWAY	UCSC	1.72551	UP	0.0156556
KEGG_JAK_STAT_SIGNALING_PATHWAY	UCSC	1.60366	UP	0.0177866
KEGG_PARKINSONS_DISEASE	UCSC	1.78836	UP	0.019305
KEGG_ARACHIDONIC_ACID_METABOLISM	UCSC	1.62446	UP	0.0217391
KEGG_B_CELL_RECEPTOR_SIGNALING_PATHWAY	UCSC	1.6154	UP	0.0262626
KEGG_RIG_I_LIKE_RECEPTOR_SIGNALING_PATHWAY	UCSC	1.55108	UP	0.0281125
KEGG_CELL_ADHESION_MOLECULES_CAMS	UCSC	1.65802	UP	0.0301811
KEGG_OXIDATIVE_PHOSPHORYLATION	UCSC	1.74054	UP	0.0314961
KEGG_TYROSINE_METABOLISM	UCSC	1.49853	UP	0.0338266
KEGG_AMINO_SUGAR_AND_NUCLEOTIDE_SUGAR_METABOLISM	UCSC	1.5216	UP	0.0450098
KEGG_LEUKOCYTE_TRANSENDOTHELIAL_MIGRATION	UCSC	1.46575	UP	0.0487805
KEGG_STARCH_AND_SUCROSE_METABOLISM	STAD	2.08667	DOWN	0
KEGG_NITROGEN_METABOLISM	STAD	2.03901	DOWN	0.0019305
KEGG_BUTANOATE_METABOLISM	STAD	1.97414	DOWN	0.00199203
KEGG_RETINOL_METABOLISM	STAD	2.0373	DOWN	0.0020284
KEGG_PHOSPHATIDYLINOSITOL_SIGNALING_SYSTEM	STAD	2.04738	DOWN	0.00401606
KEGG_DRUG_METABOLISM_CYTOCHROME_P450	STAD	2.01095	DOWN	0.00410678
KEGG_FRUCTOSE_AND_MANNOSE_METABOLISM	STAD	1.76285	DOWN	0.00790514
KEGG_INOSITOL_PHOSPHATE_METABOLISM	STAD	1.94457	DOWN	0.00808081
KEGG_FATTY_ACID_METABOLISM	STAD	2.03106	DOWN	0.00816326
KEGG_ASCORBATE_AND_ALDARATE_METABOLISM	STAD	1.86661	DOWN	0.00956023
KEGG_GLYCEROLIPID_METABOLISM	STAD	1.77666	DOWN	0.00972763
KEGG_GLYCEROPHOSPHOLIPID_METABOLISM	STAD	1.75368	DOWN	0.00976562
KEGG_PROPANOATE_METABOLISM	STAD	1.99837	DOWN	0.01002
KEGG_LINOLEIC_ACID_METABOLISM	STAD	1.81504	DOWN	0.0118577
KEGG_METABOLISM_OF_XENOBIOTICS_BY_CYTOCHROME_P450	STAD	1.94865	DOWN	0.0122951
KEGG_PPAR_SIGNALING_PATHWAY	STAD	1.85671	DOWN	0.0142566
KEGG_PYRUVATE_METABOLISM	STAD	1.61119	DOWN	0.0422535
KEGG_HISTIDINE_METABOLISM	STAD	1.55106	DOWN	0.0484848
