# Supplementary material for: SARS‐CoV‐2‐related IFITM3 in immune dysfunction and tumor microenvironment: An integrative analysis in pan‐cancers
Source: Clin Transl Med. 2021 Feb 23;11(2):e345. doi: 10.1002/ctm2.345 (PMC7901722; doi:10.1002/ctm2.345)
Supplement: Supplementary file 8 — Supporting Information [file CTM2-11-e345-s008.xlsx]

## Sheet: DLBC
Table S6, the clinical parameters and of IFITM3 in cancers
# region type = gene
# region name = IFITM3
# region coordinates = chr11:319669-327537
data_type	tcga_gs_a9tt_01	tcga_gs_a9tx_01	tcga_ff_a7cx_01	tcga_gs_a9tq_01	tcga_gs_a9tu_01	tcga_fa_a86f_01	tcga_ff_8047_01	tcga_ff_a7cw_01	tcga_fm_8000_01	tcga_g8_6907_01	tcga_fa_a6hn_01	tcga_fa_a6ho_01	tcga_fa_a7q1_01	tcga_ff_8041_01	tcga_gs_a9tz_01	tcga_gr_a4d4_01	tcga_ff_8043_01	tcga_gs_a9u3_01	tcga_gr_a4d9_01	tcga_ff_8042_01	tcga_ff_a7cr_01	tcga_fa_a4bb_01	tcga_ff_8061_01	tcga_fa_a4xk_01	tcga_gr_a4d6_01	tcga_gr_7353_01	tcga_ff_8062_01	tcga_ff_a7cq_01	tcga_gs_a9tw_01	tcga_vb_a8qn_01	tcga_gs_a9ty_01	tcga_gs_a9tv_01	tcga_rq_a6jb_01	tcga_g8_6324_01	tcga_ff_8046_01	tcga_g8_6906_01	tcga_gr_a4d5_01	tcga_gr_7351_01	tcga_fa_8693_01	tcga_rq_aaat_01	tcga_g8_6914_01	tcga_fa_a82f_01	tcga_g8_6325_01	tcga_fa_a7ds_01	tcga_g8_6909_01	tcga_rq_a68n_01	tcga_gs_a9u4_01	tcga_g8_6326_01	tcga_g8_6906_14
cnv	0	0	0	1	0	-1	0	0	0	0	0	0	0	0	0	0	0	0	1	1	0	0	0	0	0	0	0	0	1	1	0	0	0	0	0	0	1	0	0	1	0	1	0	0	1	1	1	0	null
cg18058077	0.115	0.231	0.145	0.348	0.099	0.119	0.108	0.123	0.125	0.266	0.114	0.121	0.127	0.279	0.099	0.137	0.123	0.121	0.192	0.134	0.116	0.105	0.323	0.103	0.21	0.111	0.215	0.123	0.116	0.127	0.125	0.11	0.159	0.112	0.11	0.186	0.114	0.141	0.365	0.117	0.194	0.123	0.132	0.115	0.129	0.11	0.106	0.099	null
cg20045320	0.129	0.451	0.103	0.507	0.364	0.56	0.561	0.276	0.204	0.226	0.284	0.367	0.264	0.677	0.207	0.331	0.411	0.464	0.163	0.132	0.203	0.266	0.805	0.265	0.591	0.693	0.578	0.168	0.564	0.598	0.102	0.656	0.575	0.084	0.276	0.62	0.383	0.767	0.513	0.313	0.648	0.152	0.59	0.082	0.235	0.148	0.488	0.422	null
cg09122035	0.754	0.418	0.919	0.763	0.499	0.583	0.878	0.68	0.531	0.757	0.264	0.339	0.91	0.627	0.552	0.775	0.232	0.685	0.475	0.263	0.292	0.404	0.833	0.156	0.66	0.757	0.507	0.165	0.631	0.647	0.267	0.663	0.775	0.704	0.587	0.796	0.436	0.783	0.75	0.39	0.568	0.222	0.521	0.123	0.61	0.427	0.489	0.413	null
cg17990365	0.455	0.426	0.538	0.391	0.299	0.581	0.425	0.416	0.216	0.362	0.515	0.306	0.469	0.458	0.521	0.505	0.436	0.603	0.514	0.185	0.241	0.331	0.766	0.424	0.408	0.703	0.662	0.196	0.564	0.525	0.545	0.62	0.728	0.546	0.424	0.735	0.403	0.775	0.636	0.442	0.716	0.21	0.446	0.446	0.493	0.455	0.521	0.435	null
cg24897127	0.231	0.093	0.048	0.063	0.114	0.264	0.045	0.108	0.049	0.064	0.127	0.076	0.071	0.081	0.134	0.124	0.058	0.161	0.094	0.06	0.08	0.087	0.345	0.048	0.287	0.464	0.197	0.042	0.079	0.309	0.084	0.223	0.155	0.139	0.077	0.09	0.152	0.172	0.205	0.068	0.111	0.082	0.256	0.049	0.105	0.078	0.172	0.202	null
cg12876900	0.298	0.414	0.442	0.347	0.358	0.415	0.343	0.396	0.295	0.352	0.369	0.387	0.3	0.42	0.395	0.402	0.372	0.44	0.396	0.352	0.358	0.379	0.4	0.448	0.402	0.588	0.372	0.41	0.346	0.388	0.529	0.458	0.387	0.389	0.43	0.398	0.423	0.53	0.469	0.418	0.408	0.289	0.468	0.411	0.49	0.464	0.455	0.403	null
cg15218509	null	null	null	null	null	null	null	null	null	null	null	null	null	null	null	null	null	null	null	null	null	null	null	null	null	null	null	null	null	null	null	null	null	null	null	null	null	null	null	null	null	null	null	null	null	null	null	null	null
cg05013661	null	null	null	null	null	null	null	null	null	null	null	null	null	null	null	null	null	null	null	null	null	null	null	null	null	null	null	null	null	null	null	null	null	null	null	null	null	null	null	null	null	null	null	null	null	null	null	null	null
cg21052403	0.316		0.369	0.239	0.256	0.432	0.209	0.364	0.44	0.283	0.283	0.311	0.39	0.371	0.442	0.191	0.374	0.448	0.218	0.18	0.213	0.311	0.407	0.198	0.366	0.597	0.346	0.161	0.287	0.423	0.343	0.427	0.242	0.307	0.346	0.3	0.371	0.462	0.533	0.26	0.346	0.166	0.399	0.202	0.336	0.232	0.345	0.378	null
cg08596817	0.045	0.056	0.159	0.03	0.088	0.162	0.062	0.051	0.051	0.048	0.051	0.051	0.058	0.056	0.188	0.039	0.031	0.106	0.047	0.036	0.054	0.045	0.04	0.04	0.175	0.325	0.08	0.048	0.122	0.137	0.067	0.169	0.238	0.064	0.207	0.056	0.135	0.174	0.119	0.101	0.058	0.082	0.17	0.048	0.061	0.08	0.071	0.146	null
cg06046490	0.038	0.315	0.621	0.083	0.213	0.45	0.08	0.208	0.071	0.073	0.226	0.246	0.146	0.168	0.362	0.104	0.055	0.562	0.173	0.068	0.155	0.189	0.278	0.035	0.377	0.645	0.403	0.075	0.213	0.43	0.206	0.561	0.309	0.168	0.162	0.069	0.264	0.647	0.469	0.151	0.188	0.215	0.48	0.097	0.478	0.275	0.235	0.471	null
cg14885742	0.097	0.463	null	0.516	0.479	0.326	0.868	0.827	0.755	0.08	0.53	0.493	0.859	0.604	0.664	0.69	0.533	0.238	0.524	0.291	0.296	0.384	0.307	0.179	0.797	0.588	0.324	0.396	0.681	0.813	0.095	0.337	0.722	0.297	0.777	0.168	0.353	0.33	0.748	0.54	0.254	null	0.481	0.25	0.814	0.341	0.609	0.354	null
cg20008734	null	null	null	null	null	null	null	null	null	null	null	null	null	null	null	null	null	null	null	null	null	null	null	null	null	null	null	null	null	null	null	null	null	null	null	null	null	null	null	null	null	null	null	null	null	null	null	null	null
cg22787186	null	null	null	null	null	null	null	null	null	null	null	null	null	null	null	null	null	null	null	null	null	null	null	null	null	null	null	null	null	null	null	null	null	null	null	null	null	null	null	null	null	null	null	null	null	null	null	null	null
cg06990460	null	null	null	null	null	null	null	null	null	null	null	null	null	null	null	null	null	null	null	null	null	null	null	null	null	null	null	null	null	null	null	null	null	null	null	null	null	null	null	null	null	null	null	null	null	null	null	null	null
cg23741639	null	null	null	null	null	null	null	null	null	null	null	null	null	null	null	null	null	null	null	null	null	null	null	null	null	null	null	null	null	null	null	null	null	null	null	null	null	null	null	null	null	null	null	null	null	null	null	null	null
cg20151221	null	null	null	null	null	null	null	null	null	null	null	null	null	null	null	null	null	null	null	null	null	null	null	null	null	null	null	null	null	null	null	null	null	null	null	null	null	null	null	null	null	null	null	null	null	null	null	null	null
cg21958457	null	null	null	null	null	null	null	null	null	null	null	null	null	null	null	null	null	null	null	null	null	null	null	null	null	null	null	null	null	null	null	null	null	null	null	null	null	null	null	null	null	null	null	null	null	null	null	null	null
cg14276515	null	null	null	null	null	null	null	null	null	null	null	null	null	null	null	null	null	null	null	null	null	null	null	null	null	null	null	null	null	null	null	null	null	null	null	null	null	null	null	null	null	null	null	null	null	null	null	null	null
cg22258600	null	null	null	null	null	null	null	null	null	null	null	null	null	null	null	null	null	null	null	null	null	null	null	null	null	null	null	null	null	null	null	null	null	null	null	null	null	null	null	null	null	null	null	null	null	null	null	null	null
cg09597767	0.983	0.986	0.989	0.992	0.98	0.989	0.979	0.946	0.983	0.986	0.986	0.921	0.686	0.981	0.982	0.983	0.968	0.985	0.968	0.302	0.689	0.984	0.984	0.981	0.985	0.984	0.982	0.718	0.988	0.984	0.232	0.986	0.983	0.886	0.956	0.985	0.972	0.985	0.985	0.986	0.982	0.966	0.979	0.602	0.894	0.792	0.787	0.983	null
cg03071500	0.96	0.946	0.937	0.968	0.975	0.978	0.935	0.954	0.953	0.955	0.942	0.836	0.634	0.947	0.973	0.928	0.856	0.965	0.892	0.089	0.485	0.94	0.945	0.928	0.944	0.964	0.956	0.613	0.956	0.947	0.126	0.96	0.928	0.857	0.908	0.938	0.93	0.963	0.975	0.973	0.951	0.926	0.941	0.328	0.866	0.614	0.765	0.932	null
cg21757951	0.044	0.051	0.052	0.042	0.042	0.049	0.06	0.049	0.049	0.052	0.055	0.048	0.045	0.052	0.044	0.04	0.038	0.052	0.03	0.046	0.047	0.05	0.298	0.043	0.044	0.066	0.252	0.044	0.07	0.058	0.046	0.049	0.059	0.06	0.049	0.044	0.035	0.456	0.129	0.053	0.04	0.054	0.229	0.05	0.039	0.038	0.041	0.049	null
age_at_initial_pathologic_diagnosis	70	37	46	69	45	64	38	72	70	57	73	58	61	28	51	57	70	77	66	57	61	67	42	40	54	36	60	74	23	55	82	40	62	43	51	58	46	56	75	63	67	48	69	54	67	63	27	52	58
b_symptoms	no	no	yes	no	no	no	no	no	no	no	no	no	no	no	no	yes	no	yes	no	no	no	yes	yes	no	no	no	no	yes	no	yes	no	no	no	no	no	yes	yes	no	no	null	no	no	yes	no	no	null	no	yes	yes
bone_marrow_involvement	no	no	no	no	null	null	no	no	no	no	null	null	null	no	no	no	no	no	no	no	no	no	no	null	no	no	no	yes	no	null	null	no	null	yes	no	no	no	no	null	null	no	null	no	null	no	no	no	yes	no
bone_marrow_sample_histology	null	null	null	null	null	null	null	null	discordant histology	null	null	null	null	null	null	null	null	null	null	null	null	null	null	null	null	null	null	concordant histology	null	null	null	null	null	discordant histology	null	null	null	null	null	null	null	null	null	null	null	null	null	concordant histology	null
clinical_stage	stage iv	stage i	stage iv	stage ii	stage ii	stage iii	stage ii	stage ii	stage ii	stage iv	null	null	stage i	stage i	stage ii	stage iv	stage ii	stage iii	stage iv	stage ii	stage iv	stage iv	stage ii	stage ii	stage i	stage ii	stage i	stage iv	stage ii	stage iii	stage i	stage ii	null	stage iv	stage ii	null	stage iv	stage i	stage i	null	stage iii	stage ii	stage iv	stage ii	stage iii	null	stage ii	stage iv	null
eastern_cancer_oncology_group	1	0	0	1	1	null	2	0	null	null	null	null	null	0	0	2	1	1	1	0	0	null	0	null	0	1	0	3	0	null	1	0	null	1	0	null	1	1	null	null	null	null	1	null	0	null	0	0	null
epstein_barr_viral_status	negative	null	negative	null	null	null	null	null	null	null	null	null	null	null	negative	null	null	null	null	null	null	null	null	null	null	null	null	null	negative	null	null	negative	null	null	null	null	null	null	null	null	null	null	null	null	null	null	positive	negative	null
extranodal_involvement	yes	no	yes	no	no	no	no	yes	yes	no	no	no	no	no	no	yes	yes	no	yes	no	yes	yes	yes	yes	no	no	yes	yes	no	yes	no	no	yes	yes	no	yes	yes	yes	yes	null	no	no	no	no	no	null	no	yes	yes
extranodal_involvment_site_other	null	null	null	null	null	null	null	null	null	null	null	null	null	null	null	null	null	null	null	null	null	spleen	null	null	null	null	null	bladder	null	null	null	null	null	null	null	spleen	null	null	null	null	null	null	null	null	null	null	null	omentum	spleen
extranodal_sites_involvement_number	2	0	4	0	0	null	null	1	2	0	null	null	null	null	0	2	1	null	3	null	2	2	1	1	0	0	1	6	0	null	0	0	3	1	null	1	3	1	1	1	null	1	0	1	0	3	0	2	1
follicular_percent	< or = 10%	< or = 10%	< or = 10%	< or = 10%	< or = 10%	< or = 10%	< or = 10%	< or = 10%	< or = 10%	null	< or = 10%	< or = 10%	< or = 10%	< or = 10%	< or = 10%	< or = 10%	< or = 10%	< or = 10%	< or = 10%	< or = 10%	< or = 10%	< or = 10%	< or = 10%	< or = 10%	< or = 10%	< or = 10%	< or = 10%	< or = 10%	< or = 10%	null	< or = 10%	< or = 10%	< or = 10%	null	< or = 10%	null	< or = 10%	< or = 10%	< or = 10%	< or = 10%	null	< or = 10%	null	< or = 10%	null	< or = 10%	< or = 10%	null	null
genetic_abnormality_results	null	gain	normal	gain	normal	null	normal	normal	null	normal	null	null	null	normal	null	null	normal	translocation	null	normal	normal	null	normal	null	null	null	normal	normal	null	null	normal	null	null	normal	normal	null	null	null	null	null	null	null	null	null	null	null	loss	null	null
genetic_abnormality_tested	null	bcl6	malt1	c-myc	bcl2	null	malt1	malt1	null	bcl2	null	null	null	malt1	null	null	malt1	bcl2	null	malt1	malt1	null	malt1	null	null	null	malt1	malt1	null	null	bcl2	null	null	ccnd1	malt1	null	null	null	null	null	null	null	null	null	null	null	c-myc	null	null
histological_type	diffuse large b-cell lymphoma (dlbcl) nos (any antomic site nodal or extranodal)	diffuse large b-cell lymphoma (dlbcl) nos (any antomic site nodal or extranodal)	diffuse large b-cell lymphoma (dlbcl) nos (any antomic site nodal or extranodal)	diffuse large b-cell lymphoma (dlbcl) nos (any antomic site nodal or extranodal)	diffuse large b-cell lymphoma (dlbcl) nos (any antomic site nodal or extranodal)	diffuse large b-cell lymphoma (dlbcl) nos (any antomic site nodal or extranodal)	diffuse large b-cell lymphoma (dlbcl) nos (any antomic site nodal or extranodal)	diffuse large b-cell lymphoma (dlbcl) nos (any antomic site nodal or extranodal)	diffuse large b-cell lymphoma (dlbcl) nos (any antomic site nodal or extranodal)	diffuse large b-cell lymphoma (dlbcl) nos (any antomic site nodal or extranodal)	diffuse large b-cell lymphoma (dlbcl) nos (any antomic site nodal or extranodal)	diffuse large b-cell lymphoma (dlbcl) nos (any antomic site nodal or extranodal)	diffuse large b-cell lymphoma (dlbcl) nos (any antomic site nodal or extranodal)	primary mediastinl (thymic) dlbcl	primary mediastinl (thymic) dlbcl	diffuse large b-cell lymphoma (dlbcl) nos (any antomic site nodal or extranodal)	diffuse large b-cell lymphoma (dlbcl) nos (any antomic site nodal or extranodal)	diffuse large b-cell lymphoma (dlbcl) nos (any antomic site nodal or extranodal)	diffuse large b-cell lymphoma (dlbcl) nos (any antomic site nodal or extranodal)	diffuse large b-cell lymphoma (dlbcl) nos (any antomic site nodal or extranodal)	diffuse large b-cell lymphoma (dlbcl) nos (any antomic site nodal or extranodal)	diffuse large b-cell lymphoma (dlbcl) nos (any antomic site nodal or extranodal)	diffuse large b-cell lymphoma (dlbcl) nos (any antomic site nodal or extranodal)	diffuse large b-cell lymphoma (dlbcl) nos (any antomic site nodal or extranodal)	diffuse large b-cell lymphoma (dlbcl) nos (any antomic site nodal or extranodal)	diffuse large b-cell lymphoma (dlbcl) nos (any antomic site nodal or extranodal)	diffuse large b-cell lymphoma (dlbcl) nos (any antomic site nodal or extranodal)	diffuse large b-cell lymphoma (dlbcl) nos (any antomic site nodal or extranodal)	primary mediastinl (thymic) dlbcl	diffuse large b-cell lymphoma (dlbcl) nos (any antomic site nodal or extranodal)	diffuse large b-cell lymphoma (dlbcl) nos (any antomic site nodal or extranodal)	primary mediastinl (thymic) dlbcl	primary dlbcl of the cns	diffuse large b-cell lymphoma (dlbcl) nos (any antomic site nodal or extranodal)	diffuse large b-cell lymphoma (dlbcl) nos (any antomic site nodal or extranodal)	diffuse large b-cell lymphoma (dlbcl) nos (any antomic site nodal or extranodal)	diffuse large b-cell lymphoma (dlbcl) nos (any antomic site nodal or extranodal)	diffuse large b-cell lymphoma (dlbcl) nos (any antomic site nodal or extranodal)	diffuse large b-cell lymphoma (dlbcl) nos (any antomic site nodal or extranodal)	primary dlbcl of the cns	diffuse large b-cell lymphoma (dlbcl) nos (any antomic site nodal or extranodal)	diffuse large b-cell lymphoma (dlbcl) nos (any antomic site nodal or extranodal)	diffuse large b-cell lymphoma (dlbcl) nos (any antomic site nodal or extranodal)	diffuse large b-cell lymphoma (dlbcl) nos (any antomic site nodal or extranodal)	diffuse large b-cell lymphoma (dlbcl) nos (any antomic site nodal or extranodal)	primary dlbcl of the cns	diffuse large b-cell lymphoma (dlbcl) nos (any antomic site nodal or extranodal)	diffuse large b-cell lymphoma (dlbcl) nos (any antomic site nodal or extranodal)	diffuse large b-cell lymphoma (dlbcl) nos (any antomic site nodal or extranodal)
history_immunological_disease	null	null	null	null	null	null	null	null	other	null	null	null	null	null	null	null	null	null	other	null	null	null	null	null	null	null	null	null	null	null	null	null	null	null	null	null	null	hashimoto's thyroiditis	null	null	null	null	other	null	null	null	other	null	null
history_immunosuppresive_rx	none	null	none	none	null	null	none	none	none	none	none	none	none	none	null	null	none	null	other	none	none	none	none	none	null	null	none	none	null	none	null	null	none	none	none	null	null	none	none	null	none	none	methotrexate	none	none	null	other	none	null
history_of_neoadjuvant_treatment	no	no	no	no	no	no	no	no	no	no	no	no	no	no	no	no	no	no	no	no	no	no	no	no	no	no	no	no	no	no	no	no	no	no	no	yes	no	no	no	no	no	no	no	no	no	no	no	no	yes
hiv_status	negative	negative	negative	negative	negative	negative	negative	negative	negative	negative	negative	negative	negative	negative	negative	null	negative	negative	null	negative	negative	negative	negative	negative	null	null	negative	negative	negative	negative	negative	negative	negative	negative	negative	negative	negative	null	negative	negative	negative	negative	negative	negative	negative	null	negative	negative	negative
igh_genotype_results	null	null	null	null	non-clonl	null	null	null	null	non-clonl	null	null	null	null	null	null	null	null	null	null	null	null	null	null	null	null	null	null	null	null	null	null	null	clonl	null	non-clonl	null	null	null	null	null	null	clonl	null	null	null	clonl	clonl	non-clonl
immunophenotypic_analysis_results	negative	positive	negative	positive	positive	positive	negative	negative	negative	negative	positive	positive	positive	negative	indeterminte	negative	negative	positive	negative	negative	negative	positive	positive	positive	negative	negative	negative	negative	indeterminte	null	indeterminte	indeterminte	null	negative	negative	positive	negative	positive	negative	null	positive	positive	negative	positive	negative	positive	indeterminte	negative	positive
immunophenotypic_analysis_tested	eber	surface ig	cyclin d1	surface ig	cytoplasmic ig	cd20	cyclin d1	cyclin d1	cyclin d1	cd5	cd20	cd20	cd20	cyclin d1	surface ig	alk	cyclin d1	surface ig	eber	cyclin d1	cyclin d1	cd30	pax5	cd20	cd5	cyclin d1	cyclin d1	cyclin d1	surface ig	null	cytoplasmic ig	surface ig	null	cd5	cyclin d1	bcl2	cd15	bcl6 > 30%	cyclin d1	null	cd22	pax5	cd30	cd20	cd30	cd20	cytoplasmic ig	alk	bcl2
ldh_level	756	257	714	364	337	null	667	426	321	628	null	null	null	499	null	143	536	391	420	461	446	null	414	null	120	164	682	978	252	null	288	null	null	498	623	325	851	498	null	null	null	null	null	null	null	null	385	964	325
lymph_node_involvement_site	supraclavicular	inguinl	cervical	inguinl	inguinl	axillary	inguinl	cervical	null	cervical	cervical	cervical	mesenteric	mediastinl	supraclavicular	null	mesenteric	splenic	supraclavicular	supraclavicular	retroperitoneal	inguinl	mesenteric	other	cervical	cervical	null	splenic	para-aortic	other	axillary	supraclavicular	other	mesenteric	submandibular	retroperitoneal	supraclavicular	null	null	other	cervical	mesenteric	retroperitoneal	other	mediastinl	other	submandibular	mesenteric	retroperitoneal
maximum_tumor_bulk_anatomic_site	null	null	lung	inguinl	null	null	cervical	supraclavicular lymph nodes	colon	null	cervical lymph nodes	cervical	mesenteric lymph nodes	mediastinl	mediastinl	soft tissue (muscle, ligaments, subcutaneous)	colon	null	cervical lymph nodes	supraclavicular lymph nodes	cervical lymph nodes	axillary lymph nodes	small intestine	small intestine	cervical lymph nodes	cervical lymph nodes	thyroid	paratracheal/mediastinl	mediastinl	null	null	mediastinl	null	null	thyroid	null	cervical lymph nodes	thyroid	null	posterior fossa	null	small intestine	null	breast	null	null	null	null	null
maximum_tumor_dimension	3	0.42	2.4	3	2	2	2	2.1	12	null	1.5	1.5	3	12	17	5.4	0.4	3	7	1.5	3	3.5	15	10	2.7	4.4	2	3.4	4	10	1	5	null	null	4.8	null	4.5	5.5	null	1.8	null	6	null	4	null	null	3	null	null
mib1_positive_percentage_range	76 - 100%	51 - 75%	51 - 75%	76 - 100%	51 - 75%	26 - 50%	76 - 100%	51 - 75%	26 - 50%	null	null	null	null	76 - 100%	51 - 75%	null	76 - 100%	51 - 75%	null	76 - 100%	0 - 25%	null	76 - 100%	null	null	null	76 - 100%	51 - 75%	76 - 100%	null	51 - 75%	26 - 50%	null	51 - 75%	76 - 100%	null	null	null	51 - 75%	76 - 100%	null	null	51 - 75%	null	null	null	51 - 75%	null	null
new_neoplasm_event_occurrence_anatomic_site	null	null	null	null	null	other, specify	leptomeninges	null	null	ovary	null	paraaortic lymph nodes	null	null	null	null	null	null	soft tissue	null	other, specify	null	null	null	null	null	null	brain	null	null	pleura/pleural effusion	null	null	supraclavicular lymph nodes	null	null	null	null	null	null	null	null	null	null	null	null	cervical lymph nodes	null	null
new_tumor_event_after_initial_treatment	no	no	no	no	no	yes	yes	no	no	yes	null	yes	null	no	no	no	no	no	yes	no	yes	no	no	null	no	no	no	null	no	null	yes	no	null	yes	no	yes	no	no	no	null	yes	no	no	no	no	no	yes	no	yes
person_neoplasm_cancer_status	tumor free	tumor free	tumor free	tumor free	tumor free	with tumor	with tumor	tumor free	tumor free	with tumor	null	tumor free	null	tumor free	tumor free	tumor free	tumor free	tumor free	with tumor	tumor free	with tumor	tumor free	tumor free	tumor free	tumor free	tumor free	tumor free	null	tumor free	tumor free	with tumor	tumor free	null	with tumor	tumor free	tumor free	tumor free	tumor free	tumor free	null	tumor free	tumor free	tumor free	tumor free	tumor free	tumor free	with tumor	tumor free	tumor free
pet_scan_results	negative	negative	not done	negative	negative	not done	positive	negative	negative	not done	not done	not done	not done	negative	negative	indeterminte	negative	negative	not done	negative	not done	not done	negative	not done	not done	not done	negative	positive	negative	null	negative	negative	null	negative	negative	not done	negative	negative	not done	null	not done	not done	not done	not done	not done	not done	not done	indeterminte	not done
pharm_regimen	chop-21 + rituximab	chop-21 + rituximab	other pharmaceutical regimen (please specify)	chop-21 + rituximab	chop-21 + rituximab	chop + etoposide	other pharmaceutical regimen (please specify)	other pharmaceutical regimen (please specify)	other pharmaceutical regimen (please specify)	other pharmaceutical regimen (please specify)	chop-14	chop-14	null	other pharmaceutical regimen (please specify)	chop-21 + rituximab	chop-21 + rituximab	other pharmaceutical regimen (please specify)	chop-21 + rituximab	chop-21 + rituximab	other pharmaceutical regimen (please specify)	other pharmaceutical regimen (please specify)	other pharmaceutical regimen (please specify)	other pharmaceutical regimen (please specify)	null	chop-21 + rituximab	chop-21 + rituximab	other pharmaceutical regimen (please specify)	other pharmaceutical regimen (please specify)	chop-21 + rituximab	null	chop-21 + rituximab	chop-21 + rituximab	null	single agent therapy (please specify)	other pharmaceutical regimen (please specify)	other pharmaceutical regimen (please specify)	chop-21 + rituximab	chop-21 + rituximab	single agent therapy (please specify)	null	chop-21	chop-14	chop-14 + rituximab	chop-14	other pharmaceutical regimen (please specify)	high dose methotrexate w/leucovorin	chop-21 + rituximab	other pharmaceutical regimen (please specify)	other pharmaceutical regimen (please specify)
primary_therapy_outcome_success	complete remission/response	complete remission/response	complete remission/response	complete remission/response	complete remission/response	partial remission/response	progressive disease	complete remission/response	complete remission/response	stable disease	progressive disease	complete remission/response	complete remission/response	complete remission/response	partial remission/response	complete remission/response	complete remission/response	complete remission/response	complete remission/response	complete remission/response	progressive disease	complete remission/response	complete remission/response	complete remission/response	complete remission/response	complete remission/response	complete remission/response	stable disease	complete remission/response	null	complete remission/response	complete remission/response	null	complete remission/response	complete remission/response	complete remission/response	complete remission/response	complete remission/response	complete remission/response	null	complete remission/response	complete remission/response	stable disease	complete remission/response	complete remission/response	complete remission/response	null	progressive disease	complete remission/response
stem_cell_transplantation	no	no	no	no	no	no	no	no	no	no	no	no	null	no	no	no	no	no	no	no	no	no	no	null	no	no	no	no	no	null	no	no	null	yes	no	yes	no	no	no	null	no	no	no	no	no	no	no	no	yes
tissue_prospective_collection_indicator	no	no	no	no	no	yes	yes	no	yes	no	yes	yes	yes	no	no	no	no	no	no	no	no	yes	yes	yes	no	no	yes	no	no	yes	no	no	no	no	yes	no	no	no	yes	no	no	yes	no	yes	no	no	no	no	no
tissue_retrospective_collection_indicator	yes	yes	yes	yes	yes	no	no	yes	no	yes	no	no	no	yes	yes	yes	yes	yes	yes	yes	yes	no	no	no	yes	yes	no	yes	yes	no	yes	yes	yes	yes	no	yes	yes	yes	no	yes	yes	no	yes	no	yes	yes	yes	yes	yes
weight	85	85	66	68	90	67	52.5	51	69.5	91.8	58	61	65	58.9	68	76.1	41.5	80	96.8	89.9	73	85	48.1	60	54.5	68	60.1	43.9	54	75	77	58	72	60	81.9	59.2	117.1	77.5	82	68.2	72.5	50	105.7	60	90.5	58	50	127.7	59.2
ethnicity	hispanic or latino	hispanic or latino	not hispanic or latino	hispanic or latino	hispanic or latino	not hispanic or latino	not hispanic or latino	not hispanic or latino	not hispanic or latino	not hispanic or latino	not hispanic or latino	not hispanic or latino	not hispanic or latino	not hispanic or latino	hispanic or latino	not hispanic or latino	not hispanic or latino	hispanic or latino	not hispanic or latino	not hispanic or latino	not hispanic or latino	not hispanic or latino	not hispanic or latino	not hispanic or latino	not hispanic or latino	not hispanic or latino	not hispanic or latino	not hispanic or latino	hispanic or latino	not hispanic or latino	hispanic or latino	hispanic or latino	not hispanic or latino	not hispanic or latino	not hispanic or latino	not hispanic or latino	not hispanic or latino	not hispanic or latino	not hispanic or latino	hispanic or latino	not hispanic or latino	not hispanic or latino	not hispanic or latino	not hispanic or latino	not hispanic or latino	hispanic or latino	hispanic or latino	not hispanic or latino	not hispanic or latino
gender	male	male	male	female	male	female	female	male	female	female	male	female	female	female	male	female	female	female	female	female	male	male	male	male	female	male	female	male	female	male	female	female	female	female	male	male	female	female	male	female	male	female	male	female	male	male	female	male	male
race	white	white	asian	white	white	white	asian	asian	white	white	asian	asian	asian	asian	white	white	asian	white	white	asian	asian	white	asian	asian	asian	white	asian	asian	white	white	white	white	white	black or african american	asian	white	white	white	white	white	white	asian	white	asian	white	white	white	white	white
bmi	29.7609	24.3072	21.7994	28.3039	26.8745	27.5312	21.8522	21.5045	28.9282	38.6077	22.1003	24.4352	26.3702	19.6799	24.093	26.9629	19.4689	32.4557	35.6852	30.7445	25.2595	26.8274	16.4495	22.0386	22.6847	23.1196	24.3823	16.7276	19.8347	23.1481	32.8933	22.6562	25.8166	21.9056	25.849	21.9304	46.0294	27.9559	28.7105	25.8272	24.5065	20.2848	36.1479	24.3418	28.5633	22.1003	18.8189	37.3119	21.9304
height	169	187	174	155	183	156	155	154	155	154.2	162	158	157	173	168	168	146	157	164.7	171	170	178	171	165	155	171.5	157	162	165	180	153	160	167	165.5	178	164.3	159.5	166.5	169	162.5	172	157	171	157	178	162	163	185	164.3
sample_type	primary tumor	primary tumor	primary tumor	primary tumor	primary tumor	primary tumor	primary tumor	primary tumor	primary tumor	primary tumor	primary tumor	primary tumor	primary tumor	primary tumor	primary tumor	primary tumor	primary tumor	primary tumor	primary tumor	primary tumor	primary tumor	primary tumor	primary tumor	primary tumor	primary tumor	primary tumor	primary tumor	primary tumor	primary tumor	primary tumor	primary tumor	primary tumor	primary tumor	primary tumor	primary tumor	primary tumor	primary tumor	primary tumor	primary tumor	primary tumor	primary tumor	primary tumor	primary tumor	primary tumor	primary tumor	primary tumor	primary tumor	primary tumor	bone marrow normal
clinical_stage_simplified	stage 4	stage 1	stage 4	stage 2	stage 2	stage 3	stage 2	stage 2	stage 2	stage 4	null	null	stage 1	stage 1	stage 2	stage 4	stage 2	stage 3	stage 4	stage 2	stage 4	stage 4	stage 2	stage 2	stage 1	stage 2	stage 1	stage 4	stage 2	stage 3	stage 1	stage 2	null	stage 4	stage 2	null	stage 4	stage 1	stage 1	null	stage 3	stage 2	stage 4	stage 2	stage 3	null	stage 2	stage 4	null
os_event	0	0	0	0	0	0	0	0	0	1	1	0	1	0	0	0	0	0	0	0	1	0	0	1	0	0	0	0	0	null	0	0	0	1	0	1	0	0	0	0	0	0	0	0	1	0	1	0	1
os	1163	1373	385	982	3897	553	126	791	972	595	58	749	248	1081	765	1581	965	3394	1739	946	313	132	832	708	1334	2983	679	298	1617	null	3333	730	1	1252	751	6425	1299	4578	132	17	5980	427	1581	719	3553	788	391	2131	6425
expression	20.021	20.135	20.338	20.424	20.654	20.664	20.709	20.724	20.781	20.968	20.969	21.001	21.066	21.162	21.162	21.237	21.358	21.428	21.449	21.63	21.637	21.651	21.655	21.682	21.826	21.828	21.834	21.953	21.982	22.007	22.05	22.066	22.077	22.092	22.152	22.191	22.196	22.291	22.422	22.474	22.482	22.572	22.631	22.726	22.825	22.845	23.046	23.556	null
[truncated: 3 more columns]

## Sheet: ESCA
Table S6, the clinical parameters and of IFITM3 in cancers
# region type = gene
# region name = IFITM3
# region coordinates = chr11:319669-327537
data_type	tcga_v5_aasx_11	tcga_l5_a4or_11	tcga_l5_a4on_01	tcga_l5_a4oj_11	tcga_ln_a4mq_01	tcga_ic_a6re_11	tcga_jy_a6fa_01	tcga_l5_a43c_11	tcga_l5_a4of_11	tcga_l5_a4og_11	tcga_jy_a6fg_01	tcga_l5_a4om_01	tcga_2h_a9gq_01	tcga_z6_a8je_01	tcga_ln_a49u_01	tcga_ln_a49s_01	tcga_v5_a7rc_06	tcga_vr_a8ew_01	tcga_ig_a625_01	tcga_ic_a6rf_11	tcga_2h_a9gj_01	tcga_ig_a3yb_01	tcga_vr_a8ep_01	tcga_vr_a8er_01	tcga_r6_a8w8_01	tcga_r6_a8w5_01	tcga_l5_a4oi_01	tcga_vr_a8eo_01	tcga_l5_a893_01	tcga_2h_a9gg_01	tcga_2h_a9gl_01	tcga_ln_a4a4_01	tcga_ln_a4a8_01	tcga_l7_a56g_01	tcga_s8_a6bv_01	tcga_l5_a4ow_01	tcga_kh_a6wc_01	tcga_vr_a8ex_01	tcga_jy_a6fb_01	tcga_l5_a4og_01	tcga_ln_a9fq_01	tcga_l5_a43e_01	tcga_ig_a50l_01	tcga_l5_a4oo_11	tcga_l5_a88t_01	tcga_r6_a6xg_01	tcga_ln_a7hx_01	tcga_l5_a4os_01	tcga_l5_a4op_01
cnv	null	null	0	null	-1	null	0	null	null	null	0	1	-1	-1	-1	-1	null	-1	0	null	0	-1	-1	-1	0	-1	0	0	-1	null	-1	0	0	-1	-1	0	0	-1	0	-1	-1	0	-1	null	0	-1	0	-1	-1
cg18058077	0.115	null	0.148	0.105	0.106	0.102	0.114	0.105	0.083	0.097	0.114	0.113	0.129	0.144	0.078	0.089	0.107	0.1	0.074	0.103	0.134	0.426	0.1	0.076	0.108	0.118	0.095	0.108	0.106	0.093	0.12	0.084	0.093	0.121	0.094	0.135	0.095	0.11	0.088	0.096	0.108	0.1	0.094	null	0.084	0.103	0.092	0.126	0.102
cg20045320	0.187	null	0.335	0.175	0.205	0.228	0.594	0.274	0.134	0.243	0.183	0.148	0.137	0.581	0.076	0.147	0.264	0.302	0.109	0.143	0.134	0.741	0.485	0.259	0.206	0.414	0.097	0.163	0.273	0.201	0.156	0.092	0.33	0.515	0.292	0.282	0.324	0.521	0.126	0.326	0.518	0.243	0.252	null	0.25	0.059	0.102	0.485	0.2
cg09122035	0.188	null	0.248	0.194	0.234	0.207	0.575	0.324	0.2	0.257	0.204	0.159	0.406	0.459	0.077	0.261	0.182	0.382	0.192	0.17	0.197	0.8	0.477	0.318	0.275	0.451	0.123	0.247	0.339	0.281	0.191	0.128	0.44	0.584	0.522	0.257	0.321	0.496	0.123	0.371	0.632	0.284	0.293	null	0.219	0.083	0.161	0.344	0.218
cg17990365	0.179	null	0.378	0.183	0.219	0.228	0.542	0.295	0.16	0.267	0.175	0.206	0.298	0.477	0.108	0.204	0.192	0.291	0.168	0.144	0.151	0.647	0.39	0.326	0.222	0.416	0.109	0.332	0.319	0.192	0.2	0.145	0.447	0.512	0.471	0.283	0.318	0.493	0.184	0.371	0.45	0.25	0.289	null	0.241	0.109	0.176	0.446	0.247
cg24897127	0.058	null	0.038	0.05	0.078	0.09	0.098	0.08	0.056	0.072	0.059	0.045	0.147	0.07	0.031	0.072	0.128	0.047	0.054	0.068	0.038	0.278	0.091	0.057	0.071	0.069	0.034	0.051	0.079	0.089	0.058	0.061	0.049	0.047	0.146	0.083	0.127	0.082	0.082	0.059	0.36	0.068	0.074	null	0.069	0.105	0.039	0.107	0.044
cg12876900	0.42	null	0.314	0.453	0.475	0.386	0.372	0.43	0.364	0.429	0.415	0.553	0.355	0.47	0.487	0.427	0.516	0.57	0.396	0.385	0.361	0.507	0.445	0.57	0.329	0.392	0.373	0.672	0.437	0.262	0.335	0.37	0.539	0.465	0.467	0.404	0.413	0.572	0.4	0.445	0.443	0.432	0.441	null	0.378	0.371	0.49	0.466	0.383
cg15218509	null	null	null	null	null	null	null	null	null	null	null	null	null	null	null	null	null	null	null	null	null	null	null	null	null	null	null	null	null	null	null	null	null	null	null	null	null	null	null	null	null	null	null	null	null	null	null	null	null
cg05013661	null	null	null	null	null	null	null	null	null	null	null	null	null	null	null	null	null	null	null	null	null	null	null	null	null	null	null	null	null	null	null	null	null	null	null	null	null	null	null	null	null	null	null	null	null	null	null	null	null
cg21052403	0.338	null	0.256	0.251	0.372	0.353	0.394	0.315	0.272	0.29	0.305	0.487	0.394	0.404	0.33	0.388	0.438	0.523	0.275	0.205	0.227	0.576	0.408	0.468	0.206	0.323	0.268	0.501	0.406	0.377	0.355	0.386	0.409	0.522	0.355	0.317	0.307	0.456	0.32	0.338	0.393	0.387	0.402	null	0.316	0.319	0.43	0.351	0.325
cg08596817	0.046	null	0.031	0.056	0.038	0.035	0.037	0.054	0.033	0.042	0.041	0.027	0.042	0.052	0.032	0.036	0.043	0.045	0.064	0.032	0.056	0.082	0.057	0.076	0.068	0.058	0.047	0.081	0.089	0.044	0.066	0.03	0.027	0.035	0.06	0.046	0.052	0.076	0.035	0.039	0.058	0.046	0.027	null	0.049	0.038	0.028	0.045	0.04
cg06046490	0.048	null	0.039	0.053	0.046	0.057	0.035	0.097	0.036	0.074	0.078	0.05	0.096	0.059	0.026	0.082	0.037	0.038	0.041	0.05	0.058	0.284	0.095	0.068	0.09	0.075	0.056	0.052	0.144	0.041	0.042	0.036	0.043	0.033	0.148	0.107	0.145	0.099	0.04	0.112	0.112	0.11	0.047	null	0.102	0.032	0.04	0.071	0.099
cg14885742	0.188	null	0.158	0.144	0.172	0.222	0.325	0.105	0.111	0.165	0.394	0.136	0.198	0.279	0.216	0.245	0.132	0.31	0.112	0.291	null	0.314	0.269	0.433	0.32	0.225	0.27	0.277	0.323	0.156	0.223	0.178	0.195	0.224	0.215	0.287	0.186	0.444	0.228	0.227	0.57	0.29	0.194	null	0.264	0.322	0.135	0.208	0.4
cg20008734	null	null	null	null	null	null	null	null	null	null	null	null	null	null	null	null	null	null	null	null	null	null	null	null	null	null	null	null	null	null	null	null	null	null	null	null	null	null	null	null	null	null	null	null	null	null	null	null	null
cg22787186	null	null	null	null	null	null	null	null	null	null	null	null	null	null	null	null	null	null	null	null	null	null	null	null	null	null	null	null	null	null	null	null	null	null	null	null	null	null	null	null	null	null	null	null	null	null	null	null	null
cg06990460	null	null	null	null	null	null	null	null	null	null	null	null	null	null	null	null	null	null	null	null	null	null	null	null	null	null	null	null	null	null	null	null	null	null	null	null	null	null	null	null	null	null	null	null	null	null	null	null	null
cg23741639	null	null	null	null	null	null	null	null	null	null	null	null	null	null	null	null	null	null	null	null	null	null	null	null	null	null	null	null	null	null	null	null	null	null	null	null	null	null	null	null	null	null	null	null	null	null	null	null	null
cg20151221	null	null	null	null	null	null	null	null	null	null	null	null	null	null	null	null	null	null	null	null	null	null	null	null	null	null	null	null	null	null	null	null	null	null	null	null	null	null	null	null	null	null	null	null	null	null	null	null	null
cg21958457	null	null	null	null	null	null	null	null	null	null	null	null	null	null	null	null	null	null	null	null	null	null	null	null	null	null	null	null	null	null	null	null	null	null	null	null	null	null	null	null	null	null	null	null	null	null	null	null	null
cg14276515	null	null	null	null	null	null	null	null	null	null	null	null	null	null	null	null	null	null	null	null	null	null	null	null	null	null	null	null	null	null	null	null	null	null	null	null	null	null	null	null	null	null	null	null	null	null	null	null	null
cg22258600	null	null	null	null	null	null	null	null	null	null	null	null	null	null	null	null	null	null	null	null	null	null	null	null	null	null	null	null	null	null	null	null	null	null	null	null	null	null	null	null	null	null	null	null	null	null	null	null	null
cg09597767	0.984	null	0.975	0.979	0.976	0.981	0.976	0.986	0.983	0.989	0.819	0.989	0.985	0.951	0.957	0.976	0.981	0.976	0.984	0.703	0.912	0.985	0.892	0.984	0.985	0.962	0.969	0.984	0.974	0.991	0.981	0.977	0.98	0.986	0.984	0.904	0.975	0.982	0.959	0.955	0.985	0.954	0.973	null	0.983	0.987	0.891	0.818	0.984
cg03071500	0.944	null	0.941	0.936	0.921	0.947	0.945	0.973	0.939	0.955	0.575	0.948	0.965	0.858	0.84	0.948	0.96	0.933	0.944	0.415	0.81	0.969	0.79	0.952	0.965	0.95	0.932	0.96	0.91	0.966	0.932	0.957	0.92	0.946	0.953	0.773	0.968	0.945	0.923	0.896	0.966	0.935	0.874	null	0.935	0.954	0.543	0.633	0.958
cg21757951	0.048	null	0.044	0.076	0.189	0.166	0.114	0.154	0.111	0.094	0.154	0.305	0.158	0.108	0.162	0.142	0.193	0.234	0.083	0.118	0.127	0.492	0.075	0.344	0.157	0.108	0.062	0.437	0.122	0.263	0.099	0.28	0.198	0.164	0.206	0.148	0.223	0.104	0.222	0.241	0.399	0.063	0.234	null	0.168	0.141	0.09	0.125	0.065
age_at_initial_pathologic_diagnosis	74	83	65	70	46	59	51	81	63	79	50	54	80	57	62	59	55	57	60	69	57	61	51	54	72	60	79	49	71	66	74	36	52	65	76	56	82	63	77	79	62	74	58	75	86	64	72	86	67
amount_of_alcohol_consumption_per_day	0	0	null	null	null	null	14	null	4	null	4	1	null	null	1	null	0	1	1	1	null	null	null	1	null	null	2	5	0	null	null	1	2	null	null	null	null	null	0	null	2	0	null	2	0	1	1	1	null
anatomic_treatment_site	null	null	null	null	local recurrence	null	null	null	null	null	null	null	null	null	regionl site	regionl site	primary tumor field	null	null	regionl site	null	primary tumor field	null	regionl site	null	null	null	regionl site	null	null	null	primary tumor field	null	primary tumor field	null	null	primary tumor field	null	null	null	regionl site	null	null	null	null	null	regionl site	null	null
antireflux_treatment_type	null	medically treated	medically treated	medically treated	null	null	medically treated	null	medically treated	null	null	null	null	null	null	null	medically treated	null	null	null	null	null	null	null	null	medically treated	null	no treatment	medically treated	null	null	null	null	medically treated	null	medically treated	null	null	null	null	null	medically treated	null	medically treated	null	surgically treated	null	medically treated	medically treated
barretts_esophagus	no	no	null	yes-usa	null	yes-usa	no	no	yes-usa	no	no	null	yes-uk	no	null	null	no	no	no	null	yes-uk	no	no	no	no	no	no	no	yes-usa	yes-uk	yes-uk	null	null	no	no	yes-usa	no	no	yes-usa	no	no	yes-usa	null	no	no	yes-usa	no	no	no
clinical_m	m1	null	null	null	m0	null	null	mx	null	null	null	null	null	m0	m0	m0	m1	m0	null	m0	null	null	m0	m0	m0	null	null	m0	null	null	null	m0	m0	m0	mx	null	m0	m1a	null	null	null	null	m0	null	null	m0	null	null	null
clinical_n	n2	null	null	null	n1	null	null	n1	null	null	null	null	null	n1	n0	n0	nx	n2	null	n1	null	null	nx	n1	n1	null	null	n0	null	null	null	n1	n0	nx	n0	null	n0	n1	null	null	null	null	n1	null	null	n1	null	null	null
clinical_t	t3	null	null	null	t3	null	null	t3	null	null	null	null	null	t3	t3	t3	t4	t3	null	t1	null	null	t3	t4	t3	null	null	t3	null	null	null	t3	t2	t2	t2	null	t1	t1	null	null	null	null	t3	null	null	t3	null	null	null
clinical_stage	stage iv	null	null	null	stage iii	null	null	stage iii	null	null	null	null	null	stage iiia	stage iia	stage iia	stage iv	stage iiib	null	stage iib	null	null	stage iib	stage iii	stage iiia	null	null	stage iia	null	null	null	stage iii	stage iia	null	stage ib	null	stage ia	stage iva	null	null	null	null	stage iiia	null	null	stage iiia	null	null	null
columnar_metaplasia_present	yes	null	no	no	null	null	yes	no	null	null	no	no	yes	null	null	null	no	no	no	null	yes	no	no	no	no	no	no	no	null	yes	yes	null	null	null	no	null	no	no	yes	null	null	yes	no	no	no	yes	null	no	null
columnar_mucosa_dysplasia	high grade dysplasia	high grade dysplasia	high grade dysplasia	high grade dysplasia	null	null	high grade dysplasia	negative/no dysplasia	high grade dysplasia	high grade dysplasia	negative/no dysplasia	high grade dysplasia	low grade dysplasia	null	null	null	null	null	negative/no dysplasia	null	high grade dysplasia	null	null	null	negative/no dysplasia	low grade dysplasia	null	negative/no dysplasia	high grade dysplasia	low grade dysplasia	null	null	null	null	high grade dysplasia	null	null	negative/no dysplasia	high grade dysplasia	high grade dysplasia	null	high grade dysplasia	null	null	negative/no dysplasia	high grade dysplasia	null	null	null
columnar_mucosa_goblet_cell_present	yes	null	no	no	null	null	no	no	null	null	null	no	null	null	null	null	no	no	no	null	null	no	null	no	no	no	no	no	null	no	null	null	null	null	no	null	no	no	no	null	null	no	no	no	no	yes	null	null	yes
eastern_cancer_oncology_group	0	null	null	null	null	null	null	null	null	null	1	null	null	2	null	null	1	0	null	null	null	1	1	1	null	0	null	1	null	null	null	null	null	null	0	null	1	1	null	null	3	null	null	null	null	1	null	null	null
esophageal_tumor_cental_location	distal	distal	distal	distal	distal	distal	distal	distal	distal	distal	distal	distal	distal	proximal	mid	distal	mid	mid	distal	mid	distal	distal	mid	distal	distal	distal	distal	distal	distal	distal	distal	distal	mid	mid	distal	distal	mid	mid	distal	distal	mid	distal	distal	distal	distal	distal	mid	distal	distal
esophageal_tumor_involvement_site	distal	distal	distal	distal	distal	distal	distal	distal	distal	distal	distal	distal	distal	proximal	mid	distal	mid	mid	distal	mid	distal	distal	mid	distal	distal	distal	distal	distal	distal	distal	distal	distal	mid	distal	distal	distal	mid	mid	distal	distal	mid	distal	distal	distal	distal	distal	mid	distal	distal
frequency_of_alcohol_consumption	1	0	0	0	null	null	7	1	7	null	7	7	null	null	7	null	0	1	7	1	null	null	null	1	null	null	5	5	0	null	null	7	7	null	null	0	3	null	0	null	7	0	null	null	0	1	7	7	0
goblet_cells_present	null	null	null	no	null	yes	null	null	null	null	null	null	null	null	null	null	null	no	null	null	null	null	null	null	null	no	null	no	null	no	null	null	null	null	null	null	null	null	no	null	null	no	null	null	null	yes	null	null	null
h_pylori_infection	never	null	null	null	null	null	never	never	null	null	never	null	null	null	null	null	never	never	null	null	null	null	current	never	never	never	null	never	null	null	null	null	null	never	null	null	never	never	never	null	never	never	null	null	never	never	never	null	null
histological_type	esophagus adenocarcinoma, nos	esophagus adenocarcinoma, nos	esophagus adenocarcinoma, nos	esophagus adenocarcinoma, nos	esophagus squamous cell carcinoma	esophagus adenocarcinoma, nos	esophagus squamous cell carcinoma	esophagus adenocarcinoma, nos	esophagus adenocarcinoma, nos	esophagus adenocarcinoma, nos	esophagus squamous cell carcinoma	esophagus squamous cell carcinoma	esophagus adenocarcinoma, nos	esophagus squamous cell carcinoma	esophagus squamous cell carcinoma	esophagus squamous cell carcinoma	esophagus squamous cell carcinoma	esophagus squamous cell carcinoma	esophagus squamous cell carcinoma	esophagus squamous cell carcinoma	esophagus adenocarcinoma, nos	esophagus squamous cell carcinoma	esophagus squamous cell carcinoma	esophagus squamous cell carcinoma	esophagus adenocarcinoma, nos	esophagus adenocarcinoma, nos	esophagus adenocarcinoma, nos	esophagus squamous cell carcinoma	esophagus adenocarcinoma, nos	esophagus adenocarcinoma, nos	esophagus adenocarcinoma, nos	esophagus squamous cell carcinoma	esophagus squamous cell carcinoma	esophagus squamous cell carcinoma	esophagus adenocarcinoma, nos	esophagus adenocarcinoma, nos	esophagus squamous cell carcinoma	esophagus squamous cell carcinoma	esophagus adenocarcinoma, nos	esophagus adenocarcinoma, nos	esophagus squamous cell carcinoma	esophagus adenocarcinoma, nos	esophagus squamous cell carcinoma	esophagus adenocarcinoma, nos	esophagus adenocarcinoma, nos	esophagus adenocarcinoma, nos	esophagus squamous cell carcinoma	esophagus adenocarcinoma, nos	esophagus adenocarcinoma, nos
history_of_esophageal_cancer	null	null	yes	no	no	null	no	no	yes	no	no	no	null	null	no	no	no	no	no	null	null	no	yes	no	no	no	no	no	no	null	null	no	no	no	no	yes	no	no	no	no	no	no	no	no	no	yes	no	no	null
history_of_neoadjuvant_treatment	no	no	no	no	no	no	no	no	no	no	no	no	no	no	no	no	no	no	no	no	no	no	no	no	no	no	no	no	no	no	no	no	no	no	no	no	no	no	no	no	no	no	no	no	no	no	no	no	no
karnofsky_performance_score	90	null	null	null	60	null	null	null	null	null	null	null	null	80	60	60	80	100	null	null	null	80	90	80	null	null	null	90	null	null	null	60	60	null	null	null	70	90	null	null	null	null	null	null	null	null	50	null	null
lymph_node_metastasis_radiographic_evidence	yes	yes	null	no	null	yes	no	yes	yes	yes	yes	no	no	no	null	null	yes	yes	yes	null	no	yes	no	yes	yes	no	no	no	no	no	no	null	null	no	no	null	no	no	null	yes	no	no	yes	yes	no	yes	no	null	yes
neoplasm_histologic_grade	g2	gx	gx	g3	g3	g2	g2	gx	g3	g1	g2	gx	g3	g3	g1	g2	gx	g2	g2	gx	g2	g2	g3	gx	g2	g2	g2	g3	gx	g2	g3	gx	g2	g3	g2	gx	gx	g2	g2	g1	g3	gx	g2	g2	gx	g2	g2	g3	g2
new_neoplasm_event_occurrence_anatomic_site	other, specify	null	null	null	null	null	lung	null	null	null	null	null	liver	null	null	null	null	null	null	other, specify	other, specify	null	null	null	null	liver	other, specify	null	null	brain	null	null	null	lung	liver	null	null	null	null	null	null	other, specify	null	null	null	other, specify	null	null	null
new_neoplasm_event_type	distant metastasis	null	null	null	locoregionl recurrence	null	distant metastasis	null	null	null	null	null	distant metastasis	null	null	locoregionl recurrence	null	null	null	locoregionl recurrence	distant metastasis	null	null	null	null	distant metastasis	locoregionl recurrence	null	null	distant metastasis	distant metastasis	null	locoregionl recurrence	distant metastasis	distant metastasis	null	null	null	null	null	locoregionl recurrence	new primary tumor	null	null	null	distant metastasis	null	null	null
new_tumor_event_after_initial_treatment	yes	no	no	no	yes	no	yes	null	null	null	no	null	yes	no	no	yes	no	null	no	yes	yes	no	no	null	no	yes	yes	no	null	yes	yes	no	yes	yes	yes	no	no	null	no	null	yes	yes	null	null	no	yes	no	no	null
number_of_lymphnodes_positive_by_he	null	0	1	0	2	2	4	12	1	0	5	0	2	1	null	null	null	4	5	0	0	1	4	3	null	null	8	0	0	4	2	2	null	null	2	2	null	9	0	0	null	0	1	21	2	null	null	1	0
number_of_lymphnodes_positive_by_ihc	null	null	null	null	null	null	null	0	null	null	null	null	0	0	null	null	null	4	null	null	0	null	null	3	null	null	null	null	0	0	0	null	null	null	null	null	null	9	null	null	null	0	null	null	0	null	null	null	null
number_of_relatives_diagnosed	null	null	1	null	null	null	null	null	1	null	null	null	null	null	0	0	0	null	null	null	null	null	1	null	null	null	null	null	null	null	null	0	0	null	null	1	0	null	null	null	null	null	null	null	null	1	null	null	null
number_pack_years_smoked	null	null	10	null	null	40	35	78	null	30	6	40	null	null	40	40	18	10	null	22	null	null	54	12.25	76	41	48	null	52	null	null	null	null	null	null	40	50	10	null	30	null	15	31	2.5	17.5	null	50	null	30
pathologic_m	null	mx	null	m0	m0	m0	m0	null	null	m0	m0	null	m0	m0	m0	m0	null	m0	m0	m0	m0	m0	m0	m0	null	m1a	mx	m0	m0	m0	m0	m0	m0	null	mx	m0	m0	m1a	m0	m0	m0	m0	m0	m0	m0	null	m0	m0	mx
pathologic_n	null	n0	n1	n0	n1	n1	n1	null	n1	n0	n1	n0	n1	n1	n0	n0	null	n2	n2	n0	n0	n1	n2	n1	null	n1	n3	n0	n0	n1	n1	n1	n0	null	n1	n1	n0	n1	n0	n0	n0	n0	n1	n3	n1	null	n0	n1	n0
pathologic_t	null	t1	t1	t1	t3	t1	t2	null	t1	t1	t3	t1	t3	t3	t3	t3	null	t3	t3	t1	t1	t3	t3	t4	null	t3	t3	t3	t1	t3	t3	t3	t2	null	t3	t2	t1	t1	t1	t1	t3	t1	t3	t3	t2	null	t2	t2	t1
person_neoplasm_cancer_status	with tumor	tumor free	tumor free	tumor free	tumor free	with tumor	with tumor	tumor free	null	null	tumor free	null	with tumor	tumor free	tumor free	with tumor	with tumor	with tumor	null	tumor free	with tumor	tumor free	tumor free	with tumor	with tumor	with tumor	with tumor	tumor free	null	with tumor	with tumor	tumor free	tumor free	with tumor	with tumor	tumor free	tumor free	with tumor	tumor free	null	tumor free	tumor free	null	null	tumor free	with tumor	tumor free	tumor free	null
primary_therapy_outcome_success	null	complete remission/response	complete remission/response	complete remission/response	complete remission/response	complete remission/response	null	null	complete remission/response	null	null	complete remission/response	null	complete remission/response	complete remission/response	complete remission/response	progressive disease	null	null	complete remission/response	null	complete remission/response	progressive disease	null	null	null	stable disease	complete remission/response	null	null	null	complete remission/response	complete remission/response	stable disease	progressive disease	complete remission/response	complete remission/response	null	complete remission/response	null	complete remission/response	complete remission/response	null	null	complete remission/response	complete remission/response	complete remission/response	null	null
reflux_history	no	yes	yes	yes	no	yes	yes	no	yes	no	null	no	null	null	no	no	yes	no	no	yes	yes	null	no	no	no	yes	no	yes	yes	null	no	no	no	yes	no	yes	no	no	null	no	no	yes	no	yes	no	yes	no	yes	yes
residual_tumor	null	r0	r0	r0	r0	r0	r0	r0	null	r0	r0	r0	r0	rx	r0	r0	null	r0	r0	r0	r0	r0	r0	r1	null	null	r0	r0	r0	r1	r1	r0	r0	null	r0	r0	null	r0	r0	r0	r0	r0	r0	r0	r0	null	r0	r0	r0
tissue_prospective_collection_indicator	yes	no	no	no	yes	yes	no	no	no	no	no	no	no	yes	yes	yes	yes	no	yes	yes	no	yes	no	no	no	no	no	no	no	no	no	yes	yes	yes	yes	no	yes	no	no	no	yes	no	yes	no	no	no	yes	no	no
tissue_retrospective_collection_indicator	no	yes	yes	yes	no	no	yes	yes	yes	yes	yes	yes	yes	no	no	no	no	yes	no	no	yes	no	yes	yes	yes	yes	yes	yes	yes	yes	yes	no	no	no	no	yes	no	yes	yes	yes	no	yes	no	yes	yes	yes	no	yes	yes
weight	100	84	111	114	56	102	64	95	193	67	110	69	80	61	64	63	76	48	50	100	70	80	59	46	91	77	83	63	67	74	85	62	68	91	90	100	72	60	95	67	63	74	61	77	80	103	67	59	71
ethnicity	not hispanic or latino	null	null	null	not hispanic or latino	not hispanic or latino	null	null	null	null	null	null	null	not hispanic or latino	not hispanic or latino	not hispanic or latino	not hispanic or latino	null	not hispanic or latino	not hispanic or latino	null	not hispanic or latino	null	null	not hispanic or latino	not hispanic or latino	null	null	null	null	null	not hispanic or latino	not hispanic or latino	not hispanic or latino	not hispanic or latino	null	not hispanic or latino	null	null	null	not hispanic or latino	null	not hispanic or latino	null	null	not hispanic or latino	not hispanic or latino	null	null
gender	male	male	male	female	male	male	male	male	male	female	male	female	male	male	male	male	male	male	male	female	male	male	male	male	male	male	male	male	female	male	male	male	male	male	male	female	male	male	male	female	male	male	male	male	male	male	male	female	female
race	white	white	white	white	asian	white	asian	white	white	white	white	white	null	white	asian	asian	black or african american	asian	asian	white	null	white	white	null	white	white	white	white	white	null	null	asian	asian	black or african american	white	null	white	null	white	white	asian	white	asian	white	white	white	asian	white	white
tumor_stage	null	stage ia	stage iib	stage i	stage iii	stage iib	stage iib	null	stage iib	stage i	stage iii	stage ia	stage iii	stage iiia	stage iia	stage iia	null	stage iiib	stage iiib	stage ia	stage i	stage iiia	stage iiib	stage iii	null	stage iva	stage iiic	stage iia	stage i	stage iii	stage iii	stage iii	stage iia	null	stage iiia	stage iib	stage ia	stage iva	stage i	stage i	stage iia	stage i	stage iiia	stage iiic	stage iib	null	stage iia	stage iib	stage ia
alcohol_history	yes	yes	yes	yes	no	yes	yes	yes	yes	yes	yes	yes	no	no	yes	no	yes	yes	yes	yes	no	no	no	yes	no	no	yes	yes	yes	no	no	yes	yes	yes	yes	yes	yes	no	yes	yes	yes	yes	no	yes	yes	yes	yes	yes	yes
bmi	27.1267	30.4834	34.2593	42.3855	19.8413	30.4578	21.1389	39.5421	60.2353	25.2174	36.7537	null	25.2493	21.6128	20.1995	21.0498	25.9909	17.8465	17.7154	34.6021	19.5963	25.2493	19.7133	17.1029	31.1207	24.5779	27.7323	19.6623	29.7778	23.3556	28.4005	20.2449	22.2041	31.4879	27.7778	40.5696	26.4463	20.5191	30.3233	25.2174	21.2953	22.0968	23.2434	24.3025	26.4236	27.9405	22.6474	23.9361	31.5556
cigarettes_per_day	null	null	0.547945	null	null	2.19178	1.91781	4.27397	null	1.64384	0.328767	2.19178	null	null	2.19178	2.19178	0.986301	0.547945	null	1.20548	null	null	2.9589	0.671233	4.16438	2.24658	2.63014	null	2.84932	null	null	null	null	null	null	2.19178	2.73973	0.547945	null	1.64384	null	0.821918	1.69863	0.136986	0.958904	null	2.73973	null	1.64384
height	192	166	180	164	168	183	174	155	179	163	173	null	178	168	178	173	171	164	168	170	189	178	173	164	171	177	173	179	150	178	173	175	175	170	180	157	165	171	177	163	172	183	162	178	174	192	172	157	150
sample_type	solid tissue normal	solid tissue normal	primary tumor	solid tissue normal	primary tumor	solid tissue normal	primary tumor	solid tissue normal	solid tissue normal	solid tissue normal	primary tumor	primary tumor	primary tumor	primary tumor	primary tumor	primary tumor	metastatic	primary tumor	primary tumor	solid tissue normal	primary tumor	primary tumor	primary tumor	primary tumor	primary tumor	primary tumor	primary tumor	primary tumor	primary tumor	primary tumor	primary tumor	primary tumor	primary tumor	primary tumor	primary tumor	primary tumor	primary tumor	primary tumor	primary tumor	primary tumor	primary tumor	primary tumor	primary tumor	solid tissue normal	primary tumor	primary tumor	primary tumor	primary tumor	primary tumor
tumor_stage_simplified	null	stage 1	stage 2	stage 1	stage 3	stage 2	stage 2	null	stage 2	stage 1	stage 3	stage 1	stage 3	stage 3	stage 2	stage 2	null	stage 3	stage 3	stage 1	stage 1	stage 3	stage 3	stage 3	null	stage 4	stage 3	stage 2	stage 1	stage 3	stage 3	stage 3	stage 2	null	stage 3	stage 2	stage 1	stage 4	stage 1	stage 1	stage 2	stage 1	stage 3	stage 3	stage 2	null	stage 2	stage 2	stage 1
clinical_stage_simplified	stage 4	null	null	null	stage 3	null	null	stage 3	null	null	null	null	null	stage 3	stage 2	stage 2	stage 4	stage 3	null	stage 2	null	null	stage 2	stage 3	stage 3	null	null	stage 2	null	null	null	stage 3	stage 2	null	stage 1	null	stage 1	stage 4	null	null	null	null	stage 3	null	null	stage 3	null	null	null
os_event	0	1	1	0	0	0	1	0	1	0	1	1	1	0	0	0	1	1	1	0	1	0	0	1	1	1	0	0	0	1	1	0	0	1	0	1	0	1	0	0	0	0	0	0	0	0	0	0	0
os	273	96	558	639	375	234	1361	96	801	143	1263	1458	128	64	467	400	104	247	390	477	1781	80	824	378	88	480	608	785	92	610	180	383	472	330	609	217	191	855	1837	143	391	920	16	101	694	1168	372	1782	218
expression	19.886	20.309	20.366	20.461	20.495	20.563	20.636	20.69	20.723	20.778	20.826	20.837	20.889	20.91	21.059	21.114	21.149	21.164	21.175	21.191	21.217	21.225	21.252	21.319	21.347	21.366	21.407	21.409	21.475	21.483	21.497	21.55	21.573	21.615	21.662	21.713	21.736	21.741	21.762	21.772	21.788	21.859	21.86	21.891	21.9	21.914	21.922	21.929	21.95
[truncated: 202 more columns]

## Sheet: GBM
Table S6, the clinical parameters and of IFITM3 in cancers
# region type = gene
# region name = IFITM3
# region coordinates = chr11:319669-327537
data_type	tcga_06_0680_11	tcga_19_5960_01	tcga_06_5417_01	tcga_06_0210_01	tcga_27_2521_01	tcga_19_1390_01	tcga_26_1442_01	tcga_06_0221_02	tcga_06_0681_11	tcga_19_2624_01	tcga_06_5856_01	tcga_41_5651_01	tcga_06_2570_01	tcga_28_5215_01	tcga_14_1825_01	tcga_12_0618_01	tcga_14_1034_02	tcga_02_2483_01	tcga_06_0210_02	tcga_06_2559_01	tcga_06_0649_01	tcga_15_1444_01	tcga_06_0675_11	tcga_06_0678_11	tcga_32_2616_01	tcga_76_4925_01	tcga_76_4931_01	tcga_06_0174_01	tcga_06_2558_01	tcga_27_1830_01	tcga_76_4926_01	tcga_06_5858_01	tcga_41_2571_01	tcga_28_5207_01	tcga_06_0129_01	tcga_06_aabw_11	tcga_12_1597_01	tcga_14_0871_01	tcga_06_2569_01	tcga_26_5133_01	tcga_06_0157_01	tcga_27_2523_01	tcga_06_5416_01	tcga_02_0047_01	tcga_27_1835_01	tcga_06_5411_01	tcga_12_0821_01	tcga_06_2561_01	tcga_26_5134_01
cnv	null	-1	null	0	-1	-1	-1	null	null	0	-1	0	-1	0	0	0	null	-2	null	0	-1	-1	null	null	0	0	0	-1	-1	-1	0	0	0	1	-2	null	null	-1	-1	-1	0	0	0	-1	0	0	0	0	0
cg18058077	null	0.104	0.096	0.101	null	null	0.079	0.111	null	null	0.108	0.126	null	0.105	null	null	0.115	null	0.131	null	null	0.073	null	null	null	0.109	0.101	null	null	null	0.108	0.095	null	0.108	null	0.091	null	null	null	0.094	null	null	0.113	null	null	0.14	null	null	0.096
cg20045320	null	0.746	0.343	0.567	null	null	0.796	0.486	null	null	0.608	0.562	null	0.444	null	null	0.681	null	0.611	null	null	0.756	null	null	null	0.667	0.486	null	null	null	0.358	0.237	null	0.487	null	0.362	null	null	null	0.214	null	null	0.135	null	null	0.521	null	null	0.549
cg09122035	null	0.92	0.809	0.837	null	null	0.856	0.877	null	null	0.842	0.889	null	0.84	null	null	0.879	null	0.823	null	null	0.812	null	null	null	0.946	0.834	null	null	null	0.727	0.367	null	0.804	null	0.606	null	null	null	0.788	null	null	0.121	null	null	0.764	null	null	0.865
cg17990365	null	0.868	0.212	0.71	null	null	0.759	0.796	null	null	0.672	0.719	null	0.585	null	null	0.734	null	0.652	null	null	0.705	null	null	null	0.859	0.661	null	null	null	0.642	0.466	null	0.635	null	0.482	null	null	null	0.486	null	null	0.093	null	null	0.626	null	null	0.695
cg24897127	null	0.268	0.543	0.299	null	null	0.297	0.576	null	null	0.273	0.203	null	0.241	null	null	0.308	null	0.448	null	null	0.453	null	null	null	0.224	0.406	null	null	null	0.232	0.171	null	0.242	null	0.216	null	null	null	0.701	null	null	0.052	null	null	0.306	null	null	0.271
cg12876900	null	0.472	0.505	0.493	null	null	0.493	0.464	null	null	0.465	0.446	null	0.436	null	null	0.595	null	0.442	null	null	0.458	null	null	null	0.364	0.543	null	null	null	0.447	0.401	null	0.415	null	0.44	null	null	null	0.561	null	null	0.389	null	null	0.504	null	null	0.458
cg15218509	null	null	null	null	null	null	null	null	null	null	null	null	null	null	null	null	null	null	null	null	null	null	null	null	null	null	null	null	null	null	null	null	null	null	null	null	null	null	null	null	null	null	null	null	null	null	null	null	null
cg05013661	null	null	null	null	null	null	null	null	null	null	null	null	null	null	null	null	null	null	null	null	null	null	null	null	null	null	null	null	null	null	null	null	null	null	null	null	null	null	null	null	null	null	null	null	null	null	null	null	null
cg21052403	null	0.405	0.47	0.351	null	null	0.513	0.482	null	null	0.433	0.211	null	0.336	null	null	0.511	null	0.357	null	null	0.419	null	null	null	0.373	0.425	null	null	null	0.422	0.228	null	0.312	null	0.354	null	null	null	0.403	null	null	0.138	null	null	0.358	null	null	0.3
cg08596817	null	0.048	0.08	0.047	null	null	0.046	0.044	null	null	0.07	0.038	null	0.046	null	null	0.047	null	0.045	null	null	0.083	null	null	null	0.04	0.055	null	null	null	0.047	0.032	null	0.05	null	0.04	null	null	null	0.071	null	null	0.038	null	null	0.057	null	null	0.049
cg06046490	null	0.075	0.08	0.114	null	null	0.303	0.088	null	null	0.227	0.037	null	0.083	null	null	0.18	null	0.092	null	null	0.188	null	null	null	0.049	0.096	null	null	null	0.066	0.036	null	0.099	null	0.055	null	null	null	0.158	null	null	0.036	null	null	0.215	null	null	0.069
cg14885742	null	0.57	0.699	0.286	null	null	0.682	0.548	null	null	0.334	0.318	null	0.3	null	null	0.314	null	null	null	null	0.329	null	null	null	0.406	0.094	null	null	null	0.091	0.084	null	0.106	null	0.296	null	null	null	0.251	null	null	0.267	null	null	0.322	null	null	0.099
cg20008734	null	null	null	null	null	null	null	null	null	null	null	null	null	null	null	null	null	null	null	null	null	null	null	null	null	null	null	null	null	null	null	null	null	null	null	null	null	null	null	null	null	null	null	null	null	null	null	null	null
cg22787186	null	null	null	null	null	null	null	null	null	null	null	null	null	null	null	null	null	null	null	null	null	null	null	null	null	null	null	null	null	null	null	null	null	null	null	null	null	null	null	null	null	null	null	null	null	null	null	null	null
cg06990460	null	null	null	null	null	null	null	null	null	null	null	null	null	null	null	null	null	null	null	null	null	null	null	null	null	null	null	null	null	null	null	null	null	null	null	null	null	null	null	null	null	null	null	null	null	null	null	null	null
cg23741639	null	null	null	null	null	null	null	null	null	null	null	null	null	null	null	null	null	null	null	null	null	null	null	null	null	null	null	null	null	null	null	null	null	null	null	null	null	null	null	null	null	null	null	null	null	null	null	null	null
cg20151221	null	null	null	null	null	null	null	null	null	null	null	null	null	null	null	null	null	null	null	null	null	null	null	null	null	null	null	null	null	null	null	null	null	null	null	null	null	null	null	null	null	null	null	null	null	null	null	null	null
cg21958457	null	null	null	null	null	null	null	null	null	null	null	null	null	null	null	null	null	null	null	null	null	null	null	null	null	null	null	null	null	null	null	null	null	null	null	null	null	null	null	null	null	null	null	null	null	null	null	null	null
cg14276515	null	null	null	null	null	null	null	null	null	null	null	null	null	null	null	null	null	null	null	null	null	null	null	null	null	null	null	null	null	null	null	null	null	null	null	null	null	null	null	null	null	null	null	null	null	null	null	null	null
cg22258600	null	null	null	null	null	null	null	null	null	null	null	null	null	null	null	null	null	null	null	null	null	null	null	null	null	null	null	null	null	null	null	null	null	null	null	null	null	null	null	null	null	null	null	null	null	null	null	null	null
cg09597767	null	0.983	0.967	0.945	null	null	0.984	0.957	null	null	0.984	0.987	null	0.988	null	null	0.99	null	0.986	null	null	0.98	null	null	null	0.988	0.987	null	null	null	0.988	0.987	null	0.991	null	0.987	null	null	null	0.991	null	null	0.962	null	null	0.986	null	null	0.986
cg03071500	null	0.893	0.929	0.94	null	null	0.891	0.859	null	null	0.95	0.967	null	0.962	null	null	0.964	null	0.952	null	null	0.895	null	null	null	0.951	0.964	null	null	null	0.963	0.937	null	0.973	null	0.97	null	null	null	0.976	null	null	0.913	null	null	0.931	null	null	0.963
cg21757951	null	0.106	0.068	0.127	null	null	0.141	0.222	null	null	0.439	0.33	null	0.233	null	null	0.485	null	0.122	null	null	0.106	null	null	null	0.243	0.412	null	null	null	0.328	0.152	null	0.17	null	0.379	null	null	null	0.401	null	null	0.204	null	null	0.153	null	null	0.08
age_at_initial_pathologic_diagnosis	null	56	45	72	34	63	43	31	null	51	58	59	21	62	70	49	60	43	72	83	73	21	null	null	48	76	70	54	75	57	68	45	89	71	30	null	62	74	24	59	63	63	23	78	53	51	62	53	74
anatomic_treatment_site	null	primary tumor field	primary tumor field	primary tumor field	primary tumor field	null	primary tumor field	primary tumor field	null	null	null	primary tumor field	primary tumor field	null	primary tumor field	primary tumor field	primary tumor field	primary tumor field	primary tumor field	primary tumor field	null	primary tumor field	null	null	local recurrence	primary tumor field	primary tumor field	primary tumor field	primary tumor field	primary tumor field	null	primary tumor field	null	null	primary tumor field	null	primary tumor field	primary tumor field	null	primary tumor field	primary tumor field	primary tumor field	primary tumor field	null	primary tumor field	primary tumor field	primary tumor field	local recurrence	primary tumor field
eastern_cancer_oncology_group	null	null	null	null	1	null	1	null	null	null	null	1	null	null	null	null	null	null	null	null	null	null	null	null	1	0	null	null	null	1	null	0	null	null	null	null	null	null	null	1	null	1	null	null	1	null	null	null	2
histological_type	null	untreated primary (de novo) gbm	untreated primary (de novo) gbm	untreated primary (de novo) gbm	untreated primary (de novo) gbm	untreated primary (de novo) gbm	untreated primary (de novo) gbm	untreated primary (de novo) gbm	null	untreated primary (de novo) gbm	untreated primary (de novo) gbm	untreated primary (de novo) gbm	untreated primary (de novo) gbm	untreated primary (de novo) gbm	untreated primary (de novo) gbm	untreated primary (de novo) gbm	untreated primary (de novo) gbm	untreated primary (de novo) gbm	untreated primary (de novo) gbm	untreated primary (de novo) gbm	untreated primary (de novo) gbm	(gbm)	null	null	untreated primary (de novo) gbm	untreated primary (de novo) gbm	untreated primary (de novo) gbm	untreated primary (de novo) gbm	untreated primary (de novo) gbm	untreated primary (de novo) gbm	untreated primary (de novo) gbm	untreated primary (de novo) gbm	untreated primary (de novo) gbm	untreated primary (de novo) gbm	untreated primary (de novo) gbm	null	untreated primary (de novo) gbm	untreated primary (de novo) gbm	untreated primary (de novo) gbm	untreated primary (de novo) gbm	untreated primary (de novo) gbm	untreated primary (de novo) gbm	untreated primary (de novo) gbm	untreated primary (de novo) gbm	untreated primary (de novo) gbm	untreated primary (de novo) gbm	untreated primary (de novo) gbm	untreated primary (de novo) gbm	untreated primary (de novo) gbm
history_of_neoadjuvant_treatment	null	no	no	no	no	no	no	no	null	no	no	no	no	no	no	no	no	no	no	no	no	no	null	null	no	no	no	no	no	no	no	no	no	no	no	null	no	no	no	no	no	no	no	no	no	no	no	no	no
karnofsky_performance_score	null	80	80	null	80	60	80	100	null	null	null	null	100	90	80	60	60	80	null	60	null	null	null	null	null	100	80	80	60	80	80	100	60	70	100	null	80	60	80	80	40	80	80	80	80	80	60	80	60
new_neoplasm_event_type	null	locoregionl disease	null	locoregionl disease	null	null	null	locoregionl disease	null	null	null	null	null	progression of disease	progression of disease	null	locoregionl disease	null	locoregionl disease	null	null	recurrence	null	null	progression of disease	progression of disease	locoregionl disease	progression of disease	null	recurrence	progression of disease	progression of disease	progression of disease	null	locoregionl disease	null	progression of disease	null	null	locoregionl disease	null	progression of disease	null	progression of disease	progression of disease	progression of disease	recurrence	locoregionl disease	null
new_tumor_event_after_initial_treatment	null	yes	null	null	null	null	null	null	null	null	null	null	null	null	null	null	null	null	null	null	null	no	null	null	null	null	null	null	null	null	null	null	null	null	null	null	null	null	null	null	null	null	null	null	null	null	null	null	null
performance_status_scale_timing	null	pre-adjuvant therapy	pre-adjuvant therapy	null	preoperative	pre-adjuvant therapy	post-adjuvant therapy	preoperative	null	null	null	other	preoperative	pre-adjuvant therapy	pre-adjuvant therapy	pre-adjuvant therapy	pre-adjuvant therapy	pre-adjuvant therapy	null	preoperative	preoperative	null	null	null	pre-adjuvant therapy	preoperative	null	preoperative	preoperative	preoperative	null	pre-adjuvant therapy	pre-adjuvant therapy	pre-adjuvant therapy	preoperative	null	post-adjuvant therapy	post-adjuvant therapy	preoperative	null	preoperative	preoperative	pre-adjuvant therapy	null	preoperative	preoperative	post-adjuvant therapy	preoperative	pre-adjuvant therapy
person_neoplasm_cancer_status	null	tumor free	with tumor	with tumor	with tumor	null	with tumor	with tumor	null	tumor free	with tumor	with tumor	with tumor	with tumor	with tumor	null	with tumor	with tumor	with tumor	with tumor	with tumor	with tumor	null	null	with tumor	null	with tumor	with tumor	null	with tumor	with tumor	with tumor	with tumor	with tumor	with tumor	null	with tumor	null	with tumor	tumor free	with tumor	with tumor	with tumor	with tumor	with tumor	with tumor	with tumor	with tumor	tumor free
primary_therapy_outcome_success	null	null	null	null	null	null	null	null	null	null	null	null	null	null	null	null	null	null	null	null	null	complete remission/response	null	null	null	null	null	null	null	null	null	null	null	null	null	null	null	null	null	null	null	null	null	null	null	null	null	null	null
prior_glioma	null	no	no	no	no	no	yes	no	null	no	no	no	no	no	no	no	no	no	no	no	no	no	null	null	no	no	no	no	no	no	no	no	no	no	no	null	no	no	no	no	no	no	no	no	no	no	no	no	no
tissue_prospective_collection_indicator	null	null	null	null	null	null	null	null	null	null	null	null	null	null	null	null	null	null	null	null	null	no	null	null	null	null	null	null	null	null	null	null	null	null	null	null	null	null	null	null	null	null	null	null	null	null	null	null	null
tissue_retrospective_collection_indicator	null	null	null	null	null	null	null	null	null	null	null	null	null	null	null	null	null	null	null	null	null	yes	null	null	null	null	null	null	null	null	null	null	null	null	null	null	null	null	null	null	null	null	null	null	null	null	null	null	null
ethnicity	null	not hispanic or latino	not hispanic or latino	not hispanic or latino	not hispanic or latino	not hispanic or latino	not hispanic or latino	not hispanic or latino	null	not hispanic or latino	not hispanic or latino	not hispanic or latino	not hispanic or latino	null	not hispanic or latino	not hispanic or latino	null	not hispanic or latino	not hispanic or latino	not hispanic or latino	not hispanic or latino	not hispanic or latino	null	null	hispanic or latino	not hispanic or latino	null	not hispanic or latino	not hispanic or latino	not hispanic or latino	null	not hispanic or latino	not hispanic or latino	null	not hispanic or latino	null	not hispanic or latino	null	not hispanic or latino	not hispanic or latino	not hispanic or latino	not hispanic or latino	not hispanic or latino	not hispanic or latino	not hispanic or latino	not hispanic or latino	not hispanic or latino	not hispanic or latino	not hispanic or latino
gender	null	male	female	female	male	female	male	male	null	male	male	female	female	female	male	male	female	male	female	male	female	male	null	null	female	male	female	male	female	male	male	female	male	male	male	null	female	female	female	male	female	male	female	male	female	male	male	female	male
race	null	white	white	white	white	white	white	white	null	white	white	black or african american	white	white	white	white	null	asian	white	white	black or african american	white	null	null	white	white	white	white	white	white	white	white	white	white	asian	null	white	white	black or african american	white	white	white	white	white	white	white	white	white	white
sample_type	solid tissue normal	primary tumor	primary tumor	primary tumor	primary tumor	primary tumor	primary tumor	recurrent tumor	solid tissue normal	primary tumor	primary tumor	primary tumor	primary tumor	primary tumor	primary tumor	primary tumor	recurrent tumor	primary tumor	recurrent tumor	primary tumor	primary tumor	primary tumor	solid tissue normal	solid tissue normal	primary tumor	primary tumor	primary tumor	primary tumor	primary tumor	primary tumor	primary tumor	primary tumor	primary tumor	primary tumor	primary tumor	solid tissue normal	primary tumor	primary tumor	primary tumor	primary tumor	primary tumor	primary tumor	primary tumor	primary tumor	primary tumor	primary tumor	primary tumor	primary tumor	primary tumor
os_event	null	1	0	1	1	1	0	1	null	1	1	1	0	1	1	1	1	0	1	1	1	1	null	null	1	1	1	1	1	1	1	0	1	1	1	null	1	1	0	0	1	1	0	1	1	1	1	1	0
os	null	455	155	225	510	772	953	603	null	5	114	460	958	335	232	395	485	466	225	150	64	1537	null	null	224	146	279	98	380	154	138	187	26	343	1024	null	675	880	13	452	97	489	204	448	648	254	323	537	167
expression	19.43	19.549	19.584	19.687	19.861	20.125	20.133	20.283	20.288	20.372	20.409	20.449	20.475	20.519	20.576	20.662	20.768	20.793	20.821	20.875	20.89	20.895	20.951	21.005	21.067	21.074	21.092	21.108	21.11	21.142	21.155	21.16	21.167	21.188	21.191	21.207	21.234	21.263	21.303	21.317	21.364	21.384	21.389	21.398	21.412	21.474	21.537	21.542	21.545
[truncated: 610 more columns]

## Sheet: HNSC
Table S6, the clinical parameters and of IFITM3 in cancers
# region type = gene
# region name = IFITM3
# region coordinates = chr11:319669-327537
data_type	tcga_hd_a634_01	tcga_cn_6988_01	tcga_cn_4739_01	tcga_hd_7754_01	tcga_bb_4223_01	tcga_cv_7446_01	tcga_bb_4227_01	tcga_cn_6992_01	tcga_p3_a5q5_01	tcga_cv_7183_11	tcga_hd_8224_01	tcga_cr_7385_01	tcga_bb_8601_01	tcga_cn_5374_01	tcga_f7_7848_01	tcga_d6_a6es_01	tcga_uf_a71d_01	tcga_qk_a8za_01	tcga_cv_6962_01	tcga_cr_5248_01	tcga_cv_6933_11	tcga_cv_7101_11	tcga_wa_a7gz_11	tcga_ba_a4ig_01	tcga_cv_7252_11	tcga_cv_7430_01	tcga_cv_7250_01	tcga_cv_6935_01	tcga_mz_a6i9_01	tcga_ba_5153_01	tcga_cn_4727_01	tcga_cr_6472_01	tcga_ba_a4ii_01	tcga_hd_8314_01	tcga_cr_6467_01	tcga_cv_7177_01	tcga_cv_6943_11	tcga_p3_a6t6_01	tcga_qk_a6if_01	tcga_cv_7437_11	tcga_cn_a497_01	tcga_cn_6024_01	tcga_cr_5249_01	tcga_cr_7390_01	tcga_cv_7406_11	tcga_cv_6948_01	tcga_d6_a4zb_01	tcga_cq_5332_01	tcga_cv_7253_01
cnv	0	-1	-1	0	0	null	-1	-1	0	null	-1	-1	0	-1	-1	-1	-1	-1	-1	-1	null	null	null	-1	null	-1	0	0	-1	0	0	0	-1	-1	0	-1	null	-2	-1	null	0	0	0	0	null	-1	-1	-1	-1
cg18058077	0.194	0.128	0.113	0.134	0.194	0.18	0.144	0.131	0.111	null	0.112	0.144	0.096	0.263	0.147	0.106	0.121	0.092	0.131	0.128	0.15	0.118	null	0.112	null	0.144	0.127	0.124	0.143	0.17	0.102	0.169	0.097	0.134	0.147	0.137	0.121	0.101	0.13	null	0.104	0.15	0.126	0.129	null	0.106	0.093	0.153	0.149
cg20045320	0.606	0.109	0.471	0.771	0.664	0.115	0.217	0.209	0.735	null	0.22	0.46	0.39	0.363	0.402	0.34	0.29	0.16	0.334	0.414	0.391	0.123	null	0.331	null	0.172	0.223	0.762	0.526	0.225	0.253	0.587	0.5	0.647	0.214	0.613	0.144	0.35	0.284	null	0.314	0.598	0.366	0.358	null	0.131	0.511	0.107	0.179
cg09122035	0.379	0.119	0.427	0.442	0.705	0.11	0.223	0.379	0.635	null	0.26	0.504	0.371	0.426	0.395	0.3	0.415	0.123	0.333	0.514	0.564	0.133	null	0.391	null	0.239	0.234	0.754	0.537	0.278	0.218	0.342	0.38	0.516	0.386	0.643	0.129	0.321	0.338	null	0.301	0.691	0.318	0.344	null	0.217	0.663	0.154	0.124
cg17990365	0.53	0.158	0.461	0.636	0.611	0.128	0.252	0.317	0.535	null	0.298	0.502	0.274	0.436	0.393	0.295	0.378	0.171	0.35	0.522	0.475	0.149	null	0.322	null	0.201	0.259	0.699	0.474	0.29	0.266	0.38	0.552	0.445	0.325	0.562	0.246	0.301	0.302	null	0.257	0.568	0.345	0.368	null	0.196	0.545	0.178	0.261
cg24897127	0.056	0.055	0.113	0.07	0.134	0.046	0.168	0.221	0.182	null	0.138	0.203	0.199	0.14	0.111	0.06	0.142	0.039	0.141	0.162	0.094	0.07	null	0.118	null	0.083	0.1	0.224	0.098	0.141	0.047	0.111	0.085	0.079	0.125	0.127	0.072	0.064	0.091	null	0.082	0.217	0.086	0.103	null	0.064	0.131	0.067	0.039
cg12876900	0.344	0.355	0.502	0.374	0.512	0.542	0.57	0.499	0.444	null	0.526	0.412	0.489	0.415	0.46	0.504	0.476	0.51	0.386	0.362	0.462	0.403	null	0.399	null	0.382	0.315	0.479	0.477	0.426	0.328	0.431	0.551	0.445	0.457	0.433	0.4	0.438	0.441	null	0.4	0.434	0.422	0.342	null	0.352	0.387	0.45	0.353
cg15218509	null	null	null	null	null	null	null	null	null	null	null	null	null	null	null	null	null	null	null	null	null	null	null	null	null	null	null	null	null	null	null	null	null	null	null	null	null	null	null	null	null	null	null	null	null	null	null	null	null
cg05013661	null	null	null	null	null	null	null	null	null	null	null	null	null	null	null	null	null	null	null	null	null	null	null	null	null	null	null	null	null	null	null	null	null	null	null	null	null	null	null	null	null	null	null	null	null	null	null	null	null
cg21052403	0.276	0.358	0.345	0.397	0.499	0.306	0.628	0.412	0.38	null	0.38	0.413	0.44	0.464	0.314	0.432	0.312	0.533	0.443	0.358	0.349	0.298	null	0.375	null	0.467	0.284	0.522	0.386	0.39	0.421	0.439	0.459	0.428	0.535	0.449	0.389	0.304	0.354	null	0.359	0.581	0.227	0.36	null	0.372	0.422	0.488	0.298
cg08596817	0.044	0.046	0.07	0.038	0.065	0.06	0.063	0.063	0.124	null	0.045	0.091	0.04	0.099	0.05	0.046	0.052	0.053	0.064	0.054	0.074	0.031	null	0.085	null	0.043	0.039	0.087	0.042	0.08	0.054	0.054	0.054	0.045	0.07	0.058	0.047	0.051	0.048	null	0.043	0.083	0.048	0.031	null	0.062	0.049	0.048	0.038
cg06046490	0.029	0.057	0.171	0.043	0.218	0.079	0.049	0.191	0.272	null	0.073	0.29	0.043	0.254	0.136	0.042	0.151	0.057	0.037	0.209	0.052	0.052	null	0.206	null	0.044	0.077	0.17	0.096	0.147	0.04	0.07	0.099	0.076	0.147	0.095	0.081	0.052	0.121	null	0.069	0.231	0.129	0.04	null	0.066	0.121	0.067	0.043
cg14885742	0.101	null	0.285	0.314	0.459	0.206	0.21	0.331	null	null	0.214	0.297	0.179	0.464	0.562	0.163	0.325	0.233	0.105	0.549	0.148	0.252	null	0.24	null	0.156	0.208	0.148	0.204	0.317	0.32	0.305	0.359	0.174	0.579	0.259	0.13	0.367	0.364	null	0.163	0.738	0.29	0.108	null	0.548	0.249	0.768	0.152
cg20008734	null	null	null	null	null	null	null	null	null	null	null	null	null	null	null	null	null	null	null	null	null	null	null	null	null	null	null	null	null	null	null	null	null	null	null	null	null	null	null	null	null	null	null	null	null	null	null	null	null
cg22787186	null	null	null	null	null	null	null	null	null	null	null	null	null	null	null	null	null	null	null	null	null	null	null	null	null	null	null	null	null	null	null	null	null	null	null	null	null	null	null	null	null	null	null	null	null	null	null	null	null
cg06990460	null	null	null	null	null	null	null	null	null	null	null	null	null	null	null	null	null	null	null	null	null	null	null	null	null	null	null	null	null	null	null	null	null	null	null	null	null	null	null	null	null	null	null	null	null	null	null	null	null
cg23741639	null	null	null	null	null	null	null	null	null	null	null	null	null	null	null	null	null	null	null	null	null	null	null	null	null	null	null	null	null	null	null	null	null	null	null	null	null	null	null	null	null	null	null	null	null	null	null	null	null
cg20151221	null	null	null	null	null	null	null	null	null	null	null	null	null	null	null	null	null	null	null	null	null	null	null	null	null	null	null	null	null	null	null	null	null	null	null	null	null	null	null	null	null	null	null	null	null	null	null	null	null
cg21958457	null	null	null	null	null	null	null	null	null	null	null	null	null	null	null	null	null	null	null	null	null	null	null	null	null	null	null	null	null	null	null	null	null	null	null	null	null	null	null	null	null	null	null	null	null	null	null	null	null
cg14276515	null	null	null	null	null	null	null	null	null	null	null	null	null	null	null	null	null	null	null	null	null	null	null	null	null	null	null	null	null	null	null	null	null	null	null	null	null	null	null	null	null	null	null	null	null	null	null	null	null
cg22258600	null	null	null	null	null	null	null	null	null	null	null	null	null	null	null	null	null	null	null	null	null	null	null	null	null	null	null	null	null	null	null	null	null	null	null	null	null	null	null	null	null	null	null	null	null	null	null	null	null
cg09597767	0.967	0.968	0.595	0.965	0.976	0.982	0.897	0.966	0.974	null	0.976	0.971	0.987	0.973	0.858	0.946	0.632	0.96	0.972	0.985	0.986	0.987	null	0.978	null	0.978	0.417	0.988	0.917	0.98	0.35	0.937	0.87	0.985	0.978	0.983	0.985	0.857	0.978	null	0.581	0.935	0.988	0.898	null	0.978	0.977	0.984	0.981
cg03071500	0.862	0.782	0.419	0.871	0.946	0.898	0.78	0.884	0.928	null	0.96	0.933	0.978	0.924	0.821	0.834	0.437	0.904	0.936	0.964	0.967	0.975	null	0.916	null	0.953	0.222	0.964	0.871	0.964	0.213	0.89	0.796	0.976	0.944	0.953	0.957	0.913	0.927	null	0.324	0.802	0.97	0.84	null	0.905	0.956	0.948	0.955
cg21757951	0.043	0.063	0.06	0.09	0.111	0.208	0.555	0.153	0.185	null	0.263	0.166	0.148	0.127	0.07	0.137	0.057	0.163	0.208	0.062	0.239	0.146	null	0.056	null	0.204	0.046	0.293	0.085	0.19	0.084	0.105	0.209	0.105	0.157	0.223	0.231	0.062	0.171	null	0.061	0.228	0.121	0.138	null	0.19	0.26	0.275	0.066
age_at_initial_pathologic_diagnosis	56	47	71	69	48	66	66	61	54	53	63	42	84	56	47	50	54	60	65	53	53	80	58	77	62	56	64	67	68	51	56	59	46	58	59	82	74	53	61	77	63	66	35	67	49	79	61	87	58
amount_of_alcohol_consumption_per_day	null	6	null	4	null	1	3	16	null	null	5	2	0	null	1	null	null	3	null	null	0	3	null	null	null	null	null	0	2	0	null	0	2	null	0.5	null	5	1	2	null	null	null	1	6	3	null	null	null	null
anatomic_neoplasm_subdivision	tonsil	larynx	larynx	tonsil	tonsil	oral tongue	hypopharynx	larynx	tonsil	oral cavity	base of tongue	tonsil	floor of mouth	tonsil	larynx	larynx	larynx	oropharynx	larynx	tonsil	oral tongue	larynx	floor of mouth	base of tongue	oral cavity	larynx	larynx	larynx	base of tongue	tonsil	larynx	base of tongue	oropharynx	base of tongue	tonsil	larynx	base of tongue	alveolar ridge	tonsil	larynx	larynx	oral tongue	tonsil	oral tongue	base of tongue	floor of mouth	oral tongue	floor of mouth	oral cavity
anatomic_treatment_site	null	null	primary tumor field	null	primary tumor field	null	null	primary tumor field	regionl site	null	primary tumor field	primary tumor field	null	primary tumor field	regionl site	primary tumor field	regionl site	regionl site	null	regionl site	null	null	null	regionl site	primary tumor field	null	primary tumor field	null	regionl site	primary tumor field	primary tumor field	regionl site	null	primary tumor field	regionl site	null	null	regionl site	regionl site	primary tumor field	null	null	primary tumor field	regionl site	null	null	null	null	null
clinical_m	m0	m0	m0	m0	m0	m0	m0	m0	m0	m0	m0	m0	m0	m0	m0	m0	m0	mx	m0	m0	m0	m0	m0	m0	m0	m0	m0	m0	m0	m0	m0	m0	m0	m0	m0	m0	m0	m0	m0	m0	m0	m0	m0	m0	m0	m0	m0	m0	m0
clinical_n	n1	n2b	n0	n2b	n2b	n0	n2b	n1	n2	n0	n0	n2b	n0	n2	n1	n1	n1	n2b	n0	n2c	n0	n0	n0	n2	n0	n0	n0	n0	n2b	n1	n0	n3	n0	n1	n2b	n0	n0	n0	n2b	n0	n2c	n2	n0	n0	n0	n0	n0	n0	n0
clinical_t	t3	t4a	t4a	t2	t3	t2	t4a	t4a	tx	t2	t3	t2	t2	t2	t4a	t4a	t4a	t2	t3	t4a	t4a	t2	t2	t2	t3	t3	t3	t3	t4a	t2	t4a	t2	t1	t1	t2	t1	t3	t4	t1	t2	t2	t4a	t2	t3	t2	t4a	t3	t3	t2
clinical_stage	stage iii	stage iva	stage iva	stage iva	stage iva	stage ii	stage iva	stage iva	stage iva	stage ii	stage iii	stage iva	stage ii	stage iva	stage iva	stage iva	stage iva	stage iva	stage iii	stage iva	stage iva	stage ii	stage ii	stage iva	stage iii	stage iii	stage iii	stage iii	stage iva	stage iii	stage iva	stage ivb	stage i	stage iii	stage iva	stage i	stage iii	stage iva	stage iva	stage ii	stage iva	stage iva	stage ii	stage iii	stage ii	stage iva	stage iii	stage iii	stage ii
disease_after_curative_tx	null	null	null	no	no	null	yes	no	null	null	yes	null	yes	null	no	no	null	no	null	null	null	null	null	no	yes	null	null	null	no	null	no	no	no	no	null	null	null	no	no	null	no	null	null	no	null	null	no	null	null
egfr_amplication_status	null	unmplified	null	null	null	null	null	null	null	null	null	null	null	null	null	null	null	null	null	null	null	null	null	null	null	null	null	null	null	null	unmplified	null	null	null	null	null	null	null	null	null	unmplified	null	null	null	null	null	null	null	null
frequency_of_alcohol_consumption	null	7	null	7	null	6	7	7	null	null	7	null	0	null	1	null	null	7	null	null	0	7	null	null	null	null	null	0	7	0	null	0	null	null	7	null	7	7	2	null	null	null	2	7	7	null	null	null	null
histological_type	head & neck squamous cell carcinoma	head & neck squamous cell carcinoma	head & neck squamous cell carcinoma	head & neck squamous cell carcinoma	head & neck squamous cell carcinoma	head & neck squamous cell carcinoma	head & neck squamous cell carcinoma	head & neck squamous cell carcinoma	head & neck squamous cell carcinoma basaloid type	head & neck squamous cell carcinoma	head & neck squamous cell carcinoma	head & neck squamous cell carcinoma	head & neck squamous cell carcinoma	head & neck squamous cell carcinoma	head & neck squamous cell carcinoma	head & neck squamous cell carcinoma	head & neck squamous cell carcinoma	head & neck squamous cell carcinoma	head & neck squamous cell carcinoma	head & neck squamous cell carcinoma	head & neck squamous cell carcinoma	head & neck squamous cell carcinoma	head & neck squamous cell carcinoma	head & neck squamous cell carcinoma	head & neck squamous cell carcinoma	head & neck squamous cell carcinoma	head & neck squamous cell carcinoma	head & neck squamous cell carcinoma	head & neck squamous cell carcinoma	head & neck squamous cell carcinoma	head & neck squamous cell carcinoma	head & neck squamous cell carcinoma	head & neck squamous cell carcinoma	head & neck squamous cell carcinoma basaloid type	head & neck squamous cell carcinoma	head & neck squamous cell carcinoma	head & neck squamous cell carcinoma	head & neck squamous cell carcinoma	head & neck squamous cell carcinoma	head & neck squamous cell carcinoma	head & neck squamous cell carcinoma	head & neck squamous cell carcinoma	head & neck squamous cell carcinoma	head & neck squamous cell carcinoma	head & neck squamous cell carcinoma	head & neck squamous cell carcinoma	head & neck squamous cell carcinoma	head & neck squamous cell carcinoma	head & neck squamous cell carcinoma
history_of_neoadjuvant_treatment	no	no	no	no	no	no	no	no	no	no	no	no	no	no	no	no	no	no	no	no	no	no	no	no	no	no	no	no	no	no	no	no	no	no	no	no	no	no	no	yes	no	no	no	no	yes	no	no	no	no
hpv_status_by_ish_testing	null	negative	null	null	null	null	null	negative	null	null	null	null	null	positive	null	null	null	null	null	null	null	null	null	null	null	null	null	null	null	null	negative	null	null	null	null	null	null	null	positive	null	negative	negative	null	negative	null	null	null	null	null
hpv_status_by_p16_testing	positive	negative	null	null	null	null	null	negative	null	null	negative	null	null	null	null	null	null	positive	null	null	null	null	null	null	null	null	null	null	positive	null	negative	null	null	positive	null	null	null	null	positive	null	negative	negative	null	negative	null	null	null	null	null
laterality	left	null	null	right	left	left	null	null	right	null	midline	left	right	left	left	left	left	right	null	null	null	null	null	right	null	left	null	null	right	left	null	left	right	left	right	null	right	right	right	right	null	null	right	right	null	null	right	left	null
lymphovascular_invasion_present	yes	yes	no	no	null	null	null	yes	null	null	yes	yes	no	null	no	no	no	null	null	null	null	no	null	no	no	yes	no	yes	null	null	no	null	no	yes	null	null	null	yes	null	yes	yes	yes	no	null	yes	null	no	no	no
margin_status	close	negative	negative	positive	negative	negative	negative	negative	positive	negative	positive	negative	negative	positive	negative	negative	negative	null	positive	null	negative	negative	negative	negative	positive	positive	negative	negative	null	positive	negative	null	negative	close	negative	negative	negative	positive	null	negative	negative	negative	negative	negative	positive	negative	negative	negative	positive
neoplasm_histologic_grade	g3	g3	g2	g1	g3	g2	g2	g2	g3	g1	g3	g2	g2	g3	g2	g2	g2	g2	g2	g3	g2	g2	g2	g3	g2	g2	g1	g3	g2	g2	g2	g3	g1	g4	g3	g2	g2	g3	gx	gx	g2	g2	gx	g2	gx	g2	g2	g2	g2
new_neoplasm_event_occurrence_anatomic_site	null	null	oropharynx	null	null	null	hypopharynx	null	null	null	distant metastasis	null	oral cavity	distant metastasis	null	null	null	null	null	cervical lymph nodes	null	null	null	null	null	null	distant metastasis	null	distant metastasis	distant metastasis	null	null	oral cavity	null	null	null	null	distant metastasis	distant metastasis	null	null	cervical lymph nodes	null	null	null	null	null	null	null
new_neoplasm_event_type	null	null	locoregionl recurrence	null	null	null	locoregionl recurrence	null	null	null	distant metastasis	null	locoregionl recurrence	null	null	null	null	null	null	null	null	null	null	null	null	null	distant metastasis	null	distant metastasis	null	null	null	locoregionl recurrence	null	null	null	null	distant metastasis	distant metastasis	null	null	null	null	null	null	null	null	null	null
new_tumor_event_after_initial_treatment	null	no	yes	no	no	null	yes	no	null	no	yes	no	yes	yes	no	no	no	no	null	yes	no	null	no	no	no	null	yes	null	yes	yes	no	no	yes	no	no	no	null	yes	yes	null	no	yes	no	no	null	no	no	null	no
number_of_lymphnodes_positive_by_he	2	2	0	4	null	2	null	3	null	0	0	null	1	null	1	0	0	null	null	null	1	0	null	6	0	0	null	4	null	null	0	null	0	1	1	null	null	null	null	null	1	6	null	0	0	30	0	0	null
number_of_lymphnodes_positive_by_ihc	null	0	0	0	null	0	null	0	null	null	23	null	null	0	null	0	null	null	null	null	0	0	null	null	0	null	null	0	null	null	0	null	null	null	null	null	null	null	null	null	null	0	null	null	0	0	null	0	null
number_pack_years_smoked	40	40	82.5	4	null	86	25	90	30	null	null	0.01685	null	30	20	null	22	15	null	35	60	null	20	null	null	40	60	null	14	null	80	null	25	null	15	null	null	null	null	null	null	150	null	80	9	null	41	90	null
pathologic_m	mx	null	m0	null	m0	null	null	null	mx	null	m0	m0	mx	m0	m0	m0	m0	mx	null	null	null	null	null	mx	null	null	null	null	null	null	null	null	m0	null	m0	null	null	mx	null	null	mx	m0	m0	m0	null	null	m0	null	null
pathologic_n	n2b	n2b	n0	n2b	n2b	n2b	n2b	n2b	n2	n0	n2c	nx	n1	n2	n1	n0	n0	n2b	nx	nx	n1	nx	n0	nx	n0	n0	n0	n2c	null	nx	n0	null	n0	n1	n1	nx	nx	nx	null	nx	n1	n2c	n0	n0	n0	n3	n0	n0	n0
pathologic_t	t3	t4a	t4a	t2	t2	t2	t4a	t3	t2	t2	t3	t1	t3	t2	t4a	t4a	t4a	t2	t4a	tx	t3	t2	t2	t1	t4a	t4a	t4a	t3	null	t2	t4a	null	t2	t1	t2	t2	t3	t4a	null	t2	t1	t4a	t2	t4a	t2	t4a	t3	t3	t4a
perineural_invasion_present	no	no	no	yes	null	yes	null	no	null	null	yes	no	yes	null	no	no	no	null	null	null	yes	no	null	no	yes	yes	yes	yes	null	no	no	null	no	no	null	null	null	yes	null	yes	no	yes	null	yes	null	null	no	no	no
person_neoplasm_cancer_status	with tumor	null	with tumor	tumor free	tumor free	with tumor	with tumor	tumor free	null	tumor free	with tumor	tumor free	null	null	tumor free	tumor free	tumor free	tumor free	tumor free	with tumor	tumor free	tumor free	tumor free	tumor free	with tumor	with tumor	tumor free	with tumor	with tumor	with tumor	tumor free	null	with tumor	tumor free	tumor free	with tumor	with tumor	with tumor	with tumor	with tumor	tumor free	with tumor	tumor free	tumor free	null	tumor free	tumor free	null	with tumor
presence_of_pathological_nodal_extracapsular_spread	microscopic extension	no extranodal extension	no extranodal extension	microscopic extension	null	no extranodal extension	null	no extranodal extension	gross extension	no extranodal extension	gross extension	null	null	null	null	no extranodal extension	no extranodal extension	null	null	null	no extranodal extension	no extranodal extension	null	no extranodal extension	null	null	null	null	null	null	no extranodal extension	null	no extranodal extension	null	null	no extranodal extension	no extranodal extension	null	null	null	no extranodal extension	microscopic extension	null	no extranodal extension	null	null	no extranodal extension	no extranodal extension	null
primary_therapy_outcome_success	null	null	complete remission/response	complete remission/response	complete remission/response	null	progressive disease	complete remission/response	null	complete remission/response	progressive disease	complete remission/response	progressive disease	complete remission/response	complete remission/response	complete remission/response	complete remission/response	complete remission/response	null	complete remission/response	null	null	complete remission/response	complete remission/response	progressive disease	null	complete remission/response	null	null	complete remission/response	complete remission/response	complete remission/response	null	complete remission/response	complete remission/response	null	null	complete remission/response	complete remission/response	null	complete remission/response	progressive disease	complete remission/response	complete remission/response	null	null	complete remission/response	null	partial remission/response
smokeless_tobacco_use_per_day	null	null	null	null	null	null	null	null	null	null	null	null	null	null	null	null	null	10	null	null	null	null	null	null	null	null	null	null	null	null	null	null	null	null	null	null	null	null	null	null	null	null	null	null	null	null	20	null	null
smokeless_tobacco_use_regularly	null	null	no	null	no	null	no	no	null	no	null	null	no	no	null	null	null	yes	no	null	no	null	no	no	null	null	no	null	no	null	no	no	no	null	null	no	null	null	no	null	yes	null	null	no	null	null	yes	null	no
tissue_prospective_collection_indicator	yes	yes	no	yes	no	no	no	yes	no	no	yes	no	no	no	yes	yes	no	yes	no	no	no	no	yes	yes	no	no	yes	no	yes	no	yes	no	yes	yes	no	no	no	no	yes	no	yes	yes	no	no	no	no	yes	no	no
tissue_retrospective_collection_indicator	no	no	yes	no	yes	yes	yes	no	yes	yes	no	yes	yes	yes	no	no	yes	no	yes	yes	yes	yes	no	no	yes	yes	no	yes	no	yes	no	yes	no	no	yes	yes	yes	yes	no	yes	no	no	yes	yes	yes	yes	no	yes	yes
tobacco_smoking_history	2	4	4	4	1	2	3	2	4	3	1	3	4	2	2	null	2	2	4	2	4	2	2	3	1	4	3	2	3	1	4	1	4	1	4	null	3	1	1	1	4	2	1	2	4	null	2	4	null
ethnicity	not hispanic or latino	not hispanic or latino	not hispanic or latino	not hispanic or latino	not hispanic or latino	not hispanic or latino	not hispanic or latino	not hispanic or latino	not hispanic or latino	not hispanic or latino	not hispanic or latino	not hispanic or latino	not hispanic or latino	not hispanic or latino	not hispanic or latino	not hispanic or latino	null	not hispanic or latino	hispanic or latino	not hispanic or latino	not hispanic or latino	not hispanic or latino	not hispanic or latino	not hispanic or latino	not hispanic or latino	not hispanic or latino	not hispanic or latino	not hispanic or latino	not hispanic or latino	not hispanic or latino	not hispanic or latino	not hispanic or latino	not hispanic or latino	not hispanic or latino	not hispanic or latino	not hispanic or latino	not hispanic or latino	not hispanic or latino	not hispanic or latino	null	not hispanic or latino	not hispanic or latino	not hispanic or latino	not hispanic or latino	not hispanic or latino	not hispanic or latino	not hispanic or latino	not hispanic or latino	not hispanic or latino
gender	male	male	male	male	male	male	male	male	male	male	male	male	male	female	male	male	female	male	male	male	male	male	male	male	female	male	male	male	male	male	male	male	male	male	male	female	male	male	male	male	male	male	female	male	male	female	male	male	male
race	white	white	white	white	white	white	white	white	white	white	white	white	black or african american	white	white	white	white	black or african american	white	white	white	white	white	white	black or african american	white	white	white	white	white	white	white	white	white	white	white	white	white	white	null	null	white	white	white	white	white	white	white	black or african american
tumor_stage	stage iva	stage iva	stage iva	stage iva	stage iva	stage iva	stage iva	stage iva	stage iva	stage ii	stage iva	null	stage iii	stage iva	stage iva	stage iva	stage iva	null	stage iva	null	stage iii	stage ii	null	null	stage iva	stage iva	stage iva	stage iva	null	null	stage iva	null	stage ii	stage iii	stage iii	stage ii	stage iii	stage iva	null	stage ii	stage iii	stage iva	stage ii	stage iva	stage ii	stage ivb	stage iii	stage iii	stage iva
alcohol_history	yes	yes	yes	yes	no	yes	yes	yes	yes	no	yes	yes	yes	null	yes	no	yes	yes	no	yes	yes	yes	null	yes	no	no	yes	yes	yes	yes	yes	yes	yes	no	yes	no	yes	yes	yes	no	no	yes	yes	yes	yes	no	no	yes	null
cigarettes_per_day	2.19178	2.19178	4.52055	0.219178	null	4.71233	1.36986	4.93151	1.64384	null	null	0.000923288	null	1.64384	1.09589	null	1.20548	0.821918	null	1.91781	3.28767	null	1.09589	null	null	2.19178	3.28767	null	0.767123	null	4.38356	null	1.36986	null	0.821918	null	null	null	null	null	null	8.21918	null	4.38356	0.493151	null	2.24658	4.93151	null
years_smoked	null	null	55	null	null	null	null	null	null	null	null	2	null	null	null	null	null	null	null	null	null	null	null	null	null	20	null	null	14	null	null	null	null	null	15	null	22	null	null	null	null	null	null	null	20	null	null	null	null
sample_type	primary tumor	primary tumor	primary tumor	primary tumor	primary tumor	primary tumor	primary tumor	primary tumor	primary tumor	solid tissue normal	primary tumor	primary tumor	primary tumor	primary tumor	primary tumor	primary tumor	primary tumor	primary tumor	primary tumor	primary tumor	solid tissue normal	solid tissue normal	solid tissue normal	primary tumor	solid tissue normal	primary tumor	primary tumor	primary tumor	primary tumor	primary tumor	primary tumor	primary tumor	primary tumor	primary tumor	primary tumor	primary tumor	solid tissue normal	primary tumor	primary tumor	solid tissue normal	primary tumor	primary tumor	primary tumor	primary tumor	solid tissue normal	primary tumor	primary tumor	primary tumor	primary tumor
tumor_stage_simplified	stage 4	stage 4	stage 4	stage 4	stage 4	stage 4	stage 4	stage 4	stage 4	stage 2	stage 4	null	stage 3	stage 4	stage 4	stage 4	stage 4	null	stage 4	null	stage 3	stage 2	null	null	stage 4	stage 4	stage 4	stage 4	null	null	stage 4	null	stage 2	stage 3	stage 3	stage 2	stage 3	stage 4	null	stage 2	stage 3	stage 4	stage 2	stage 4	stage 2	stage 4	stage 3	stage 3	stage 4
clinical_stage_simplified	stage 3	stage 4	stage 4	stage 4	stage 4	stage 2	stage 4	stage 4	stage 4	stage 2	stage 3	stage 4	stage 2	stage 4	stage 4	stage 4	stage 4	stage 4	stage 3	stage 4	stage 4	stage 2	stage 2	stage 4	stage 3	stage 3	stage 3	stage 3	stage 4	stage 3	stage 4	stage 4	stage 1	stage 3	stage 4	stage 1	stage 3	stage 4	stage 4	stage 2	stage 4	stage 4	stage 2	stage 3	stage 2	stage 4	stage 3	stage 3	stage 2
os_event	1	0	1	0	0	1	0	0	0	0	1	0	0	1	0	0	0	1	1	0	1	1	1	0	1	1	1	1	1	1	0	0	0	0	0	1	1	1	0	1	0	1	0	0	1	1	0	1	1
os	130	318	1394	783	3221	1093	134	1066	910	3981	446	997	624	1732	1131	389	1461	371	126	1663	2741	160	625	855	151	495	2900	295	489	1762	1560	1050	918	670	1777	663	602	395	704	506	1065	337	1152	1508	1748	1289	376	317	361
expression	19.875	20.338	20.547	20.579	20.6	20.648	20.681	20.681	20.72	20.737	20.787	20.789	20.903	20.915	20.931	20.957	20.973	20.994	21.002	21.008	21.042	21.073	21.082	21.091	21.117	21.154	21.156	21.218	21.251	21.257	21.288	21.306	21.316	21.321	21.337	21.344	21.35	21.362	21.365	21.379	21.392	21.426	21.429	21.442	21.458	21.481	21.522	21.526	21.561
[truncated: 563 more columns]

## Sheet: KICH
Table S6, the clinical parameters and of IFITM3 in cancers
# region type = gene
# region name = IFITM3
# region coordinates = chr11:319669-327537
data_type	tcga_kl_8341_01	tcga_kl_8325_01	tcga_km_8440_01	tcga_kl_8345_01	tcga_kn_8418_01	tcga_kn_8435_01	tcga_kl_8328_01	tcga_kl_8343_01	tcga_kl_8335_01	tcga_km_8443_01	tcga_kn_8426_01	tcga_kl_8339_01	tcga_kn_8436_01	tcga_kn_8431_01	tcga_kl_8331_01	tcga_kl_8323_01	tcga_km_8477_01	tcga_kn_8428_01	tcga_kn_8430_01	tcga_kl_8346_01	tcga_ko_8411_01	tcga_kn_8423_01	tcga_kn_8425_01	tcga_ko_8417_01	tcga_kl_8326_01	tcga_kn_8434_01	tcga_kl_8330_01	tcga_kn_8437_01	tcga_ko_8406_01	tcga_kl_8340_01	tcga_kn_8429_01	tcga_ko_8410_01	tcga_kl_8324_01	tcga_km_8639_01	tcga_kn_8432_01	tcga_kn_8424_01	tcga_km_8441_01	tcga_ko_8408_01	tcga_kl_8336_01	tcga_kn_8419_01	tcga_ko_8407_01	tcga_ko_8416_01	tcga_kn_8431_11	tcga_kn_8433_01	tcga_kl_8337_01	tcga_km_8438_01	tcga_kn_8425_11	tcga_kl_8334_01	tcga_km_8442_01
cnv	1	0	0	-1	0	0	-1	0	-1	-1	0	1	-1	0	-1	0	0	0	1	0	0	1	1	0	-1	-1	0	0	0	0	0	1	1	0	0	0	0	0	0	1	0	0	null	1	0	1	null	0	0
cg18058077	0.14	0.277	0.115	0.118	0.114	0.15	0.139	0.124	0.125	0.096	0.119	0.148	0.122	0.13	0.117	0.122	0.12	0.117	0.123	0.128	0.108	0.146	0.131	0.117	0.103	0.124	0.134	0.129	0.142	0.133	0.109	0.12	0.11	0.1	0.123	0.105	0.124	0.143	0.127	0.113	0.132	0.136	null	0.134	0.131	0.111	null	0.11	0.135
cg20045320	0.106	0.074	0.111	0.078	0.087	0.22	0.114	0.077	0.164	0.046	0.297	0.045	0.053	0.13	0.072	0.092	0.194	0.234	0.147	0.045	0.096	0.214	0.16	0.086	0.06	0.1	0.037	0.137	0.052	0.238	0.422	0.101	0.088	0.27	0.048	0.082	0.243	0.259	0.063	0.119	0.121	0.167	null	0.126	0.071	0.13	null	0.105	0.104
cg09122035	0.098	0.058	0.152	0.09	0.161	0.586	0.1	0.115	0.126	0.056	0.317	0.086	0.086	0.116	0.851	0.562	0.581	0.2	0.586	0.081	0.108	0.548	0.256	0.474	0.094	0.12	0.091	0.098	0.105	0.164	0.098	0.094	0.091	0.255	0.211	0.156	0.222	0.153	0.112	0.158	0.131	0.557	null	0.15	0.09	0.801	null	0.116	0.094
cg17990365	0.195	0.178	0.438	0.172	0.165	0.176	0.373	0.161	0.28	0.138	0.228	0.071	0.271	0.451	0.708	0.213	0.491	0.26	0.501	0.068	0.162	0.247	0.231	0.458	0.084	0.16	0.097	0.282	0.176	0.089	0.477	0.221	0.43	0.306	0.166	0.491	0.35	0.173	0.166	0.269	0.212	0.185	null	0.217	0.073	0.455	null	0.438	0.223
cg24897127	0.083	0.064	0.084	0.048	0.188	0.072	0.255	0.078	0.059	0.037	0.082	0.083	0.067	0.064	0.045	0.061	0.07	0.064	0.16	0.045	0.054	0.07	0.082	0.071	0.051	0.071	0.062	0.052	0.051	0.071	0.064	0.071	0.044	0.059	0.059	0.05	0.081	0.093	0.076	0.055	0.053	0.059	null	0.158	0.066	0.063	null	0.07	0.073
cg12876900	0.409	0.459	0.46	0.5	0.54	0.444	0.419	0.43	0.46	0.472	0.448	0.363	0.492	0.458	0.427	0.437	0.485	0.366	0.435	0.518	0.437	0.453	0.421	0.443	0.536	0.499	0.471	0.482	0.451	0.476	0.447	0.444	0.389	0.502	0.456	0.425	0.457	0.436	0.463	0.422	0.47	0.452	null	0.496	0.485	0.423	null	0.456	0.43
cg15218509	null	null	null	null	null	null	null	null	null	null	null	null	null	null	null	null	null	null	null	null	null	null	null	null	null	null	null	null	null	null	null	null	null	null	null	null	null	null	null	null	null	null	null	null	null	null	null	null	null
cg05013661	null	null	null	null	null	null	null	null	null	null	null	null	null	null	null	null	null	null	null	null	null	null	null	null	null	null	null	null	null	null	null	null	null	null	null	null	null	null	null	null	null	null	null	null	null	null	null	null	null
cg21052403	0.343	0.362	0.318	0.317	0.28	0.357	0.358	0.317	0.507	0.414	0.406	0.316	0.43	0.405	0.468	0.367	0.363	0.322	0.311	0.455	0.324	0.336	0.306	0.293	0.399	0.359	0.38	0.406	0.274	0.363	0.395	0.4	0.357	0.401	0.328	0.379	0.352	0.398	0.309	0.203	0.369	0.457	null	0.377	0.274	0.332	null	0.332	0.366
cg08596817	0.039	0.045	0.031	0.05	0.03	0.037	0.041	0.036	0.046	0.045	0.079	0.036	0.043	0.033	0.043	0.043	0.057	0.036	0.056	0.044	0.033	0.035	0.042	0.048	0.06	0.052	0.041	0.044	0.032	0.034	0.033	0.04	0.038	0.031	0.032	0.043	0.052	0.042	0.033	0.038	0.038	0.037	null	0.04	0.029	0.034	null	0.034	0.032
cg06046490	0.032	0.028	0.027	0.048	0.071	0.039	0.04	0.032	0.043	0.038	0.062	0.027	0.052	0.036	0.042	0.035	0.034	0.039	0.044	0.047	0.03	0.037	0.047	0.03	0.043	0.048	0.046	0.036	0.037	0.027	0.039	0.04	0.028	0.04	0.031	0.027	0.042	0.04	0.037	0.036	0.041	0.044	null	0.042	0.027	0.029	null	0.037	0.04
cg14885742	0.07	0.06	0.056	0.07	0.08	0.088	0.05	0.268	0.081	0.26	0.147	0.11	0.107	0.235	0.258	0.082	0.086	0.145	0.094	0.055	0.08	0.272	0.268	0.07	0.066	0.217	0.085	0.362	0.068	0.289	0.067	0.271	0.151	0.114	0.095	0.084	0.158	0.315	0.092	0.107	0.27	0.3	null	0.318	0.072	0.311	null	0.278	0.08
cg20008734	null	null	null	null	null	null	null	null	null	null	null	null	null	null	null	null	null	null	null	null	null	null	null	null	null	null	null	null	null	null	null	null	null	null	null	null	null	null	null	null	null	null	null	null	null	null	null	null	null
cg22787186	null	null	null	null	null	null	null	null	null	null	null	null	null	null	null	null	null	null	null	null	null	null	null	null	null	null	null	null	null	null	null	null	null	null	null	null	null	null	null	null	null	null	null	null	null	null	null	null	null
cg06990460	null	null	null	null	null	null	null	null	null	null	null	null	null	null	null	null	null	null	null	null	null	null	null	null	null	null	null	null	null	null	null	null	null	null	null	null	null	null	null	null	null	null	null	null	null	null	null	null	null
cg23741639	null	null	null	null	null	null	null	null	null	null	null	null	null	null	null	null	null	null	null	null	null	null	null	null	null	null	null	null	null	null	null	null	null	null	null	null	null	null	null	null	null	null	null	null	null	null	null	null	null
cg20151221	null	null	null	null	null	null	null	null	null	null	null	null	null	null	null	null	null	null	null	null	null	null	null	null	null	null	null	null	null	null	null	null	null	null	null	null	null	null	null	null	null	null	null	null	null	null	null	null	null
cg21958457	null	null	null	null	null	null	null	null	null	null	null	null	null	null	null	null	null	null	null	null	null	null	null	null	null	null	null	null	null	null	null	null	null	null	null	null	null	null	null	null	null	null	null	null	null	null	null	null	null
cg14276515	null	null	null	null	null	null	null	null	null	null	null	null	null	null	null	null	null	null	null	null	null	null	null	null	null	null	null	null	null	null	null	null	null	null	null	null	null	null	null	null	null	null	null	null	null	null	null	null	null
cg22258600	null	null	null	null	null	null	null	null	null	null	null	null	null	null	null	null	null	null	null	null	null	null	null	null	null	null	null	null	null	null	null	null	null	null	null	null	null	null	null	null	null	null	null	null	null	null	null	null	null
cg09597767	0.989	0.98	0.989	0.978	0.977	0.988	0.969	0.976	0.977	0.986	0.984	0.988	0.98	0.989	0.988	0.985	0.985	0.982	0.986	0.98	0.988	0.987	0.983	0.986	0.976	0.988	0.988	0.986	0.988	0.988	0.99	0.985	0.99	0.988	0.989	0.986	0.986	0.984	0.988	0.955	0.987	0.99	null	0.967	0.989	0.981	null	0.985	0.987
cg03071500	0.959	0.944	0.971	0.97	0.961	0.967	0.96	0.957	0.955	0.964	0.94	0.974	0.889	0.966	0.963	0.95	0.959	0.959	0.97	0.94	0.948	0.969	0.972	0.966	0.942	0.954	0.968	0.967	0.976	0.969	0.963	0.975	0.974	0.965	0.955	0.971	0.958	0.973	0.973	0.92	0.954	0.97	null	0.949	0.977	0.971	null	0.964	0.967
cg21757951	0.822	0.053	0.454	0.739	0.044	0.303	0.809	0.046	0.055	0.097	0.065	0.535	0.762	0.756	0.683	0.447	0.236	0.245	0.046	0.808	0.047	0.443	0.371	0.056	0.063	0.134	0.816	0.077	0.044	0.059	0.062	0.444	0.04	0.431	0.526	0.452	0.077	0.453	0.605	0.036	0.47	0.834	null	0.047	0.505	0.799	null	0.123	0.807
age_at_initial_pathologic_diagnosis	41	56	37	75	41	59	60	72	67	57	50	67	62	35	48	57	56	71	75	62	58	44	53	30	69	65	44	42	17	34	38	74	67	67	86	42	61	47	51	43	42	41	35	46	26	45	53	37	38
clinical_m	null	null	mx	null	m0	mx	null	null	null	mx	null	null	m0	mx	null	null	mx	m0	m0	null	m0	m0	m0	m0	null	m0	null	m0	m0	null	m0	m0	null	mx	mx	m0	mx	m0	null	m0	m0	m0	mx	mx	null	mx	m0	null	mx
eastern_cancer_oncology_group	null	null	0	null	null	null	null	null	null	0	null	null	null	null	null	null	1	null	null	null	null	null	null	null	null	0	null	null	null	null	0	null	null	0	null	null	1	null	null	null	null	null	null	null	null	0	null	null	0
hemoglobin_result	low	normal	normal	low	normal	low	low	low	low	normal	low	low	low	normal	low	normal	normal	low	low	normal	null	low	low	null	low	normal	low	low	null	normal	low	null	normal	normal	normal	normal	normal	null	low	low	null	null	normal	normal	low	null	low	low	normal
histological_type	kidney chromophobe	kidney chromophobe	kidney chromophobe	kidney chromophobe	kidney chromophobe	kidney chromophobe	kidney chromophobe	kidney chromophobe	kidney chromophobe	kidney chromophobe	kidney chromophobe	kidney chromophobe	kidney chromophobe	kidney chromophobe	kidney chromophobe	kidney chromophobe	kidney chromophobe	kidney chromophobe	kidney chromophobe	kidney chromophobe	kidney chromophobe	kidney chromophobe	kidney chromophobe	kidney chromophobe	kidney chromophobe	kidney chromophobe	kidney chromophobe	kidney chromophobe	kidney chromophobe	kidney chromophobe	kidney chromophobe	kidney chromophobe	kidney chromophobe	kidney chromophobe	kidney chromophobe	kidney chromophobe	kidney chromophobe	kidney chromophobe	kidney chromophobe	kidney chromophobe	kidney chromophobe	kidney chromophobe	kidney chromophobe	kidney chromophobe	kidney chromophobe	kidney chromophobe	kidney chromophobe	kidney chromophobe	kidney chromophobe
history_of_neoadjuvant_treatment	no	no	no	no	no	no	no	no	no	no	no	no	no	no	no	no	no	no	no	no	no	no	no	no	no	no	no	no	no	no	no	no	no	no	no	no	no	no	no	no	no	no	no	no	no	no	no	no	no
karnofsky_performance_score	null	null	100	null	null	null	null	null	null	100	null	null	null	null	null	null	90	null	null	null	null	null	null	null	null	100	null	null	null	null	100	null	null	100	null	null	90	null	null	null	null	null	null	null	null	100	null	null	100
lactate_dehydrogenase_result	null	null	normal	null	null	null	null	null	null	low	null	null	null	null	null	null	normal	null	null	null	null	null	null	null	null	null	null	normal	null	null	null	null	null	null	null	null	null	null	null	null	null	null	null	null	null	null	null	null	normal
laterality	left	left	left	right	right	right	left	right	left	right	left	left	right	right	right	right	right	left	left	right	left	left	left	right	right	right	right	right	right	right	right	left	right	right	right	right	right	left	right	left	left	right	right	left	right	left	left	left	right
new_tumor_event_after_initial_treatment	yes	no	no	no	null	no	no	no	no	no	null	yes	no	null	no	yes	null	yes	null	no	no	null	no	no	no	no	no	no	no	no	yes	no	no	null	null	null	yes	yes	yes	null	null	no	null	null	no	yes	no	no	no
number_of_lymphnodes_positive	2	null	null	0	0	null	0	0	0	0	null	1	null	null	0	null	null	0	null	0	null	0	null	null	0	null	0	null	null	0	null	0	null	null	null	null	null	3	4	null	0	null	null	null	0	0	null	0	null
number_pack_years_smoked	10	null	null	6	null	null	null	null	27	null	null	null	null	null	null	null	null	48	null	null	null	null	null	null	null	null	35	null	null	null	null	null	1	20	null	null	null	75	null	null	null	27	null	24	null	null	null	null	null
pathologic_m	m0	m0	mx	m0	null	null	m0	m0	m0	mx	m1	m1	null	null	m0	m0	mx	null	null	m0	m0	null	null	m0	m0	null	m0	null	m0	m0	null	m0	m0	mx	null	null	mx	null	m0	null	m0	m0	null	null	m0	mx	null	m0	mx
pathologic_n	n2	nx	nx	n0	n0	nx	n0	n0	n0	n0	nx	n1	nx	nx	n0	nx	nx	n0	n0	n0	nx	n0	n0	n0	n0	nx	n0	nx	n0	n0	n0	n0	nx	nx	nx	n0	nx	n1	n2	n0	n0	n0	nx	nx	n0	n0	n0	n0	nx
pathologic_t	t3b	t2	t3a	t3a	t2	t2	t2b	t3	t3a	t2	t3a	t3a	t2	t2	t2	t3b	t1a	t2	t1b	t2b	t1b	t1b	t1b	t1	t3a	t2	t2b	t1a	t1	t2	t3a	t1b	t2	t1a	t2b	t1b	t1b	t3a	t3b	t2	t2	t3a	t2	t3a	t2	t2	t1b	t3a	t2
person_neoplasm_cancer_status	with tumor	tumor free	tumor free	tumor free	null	tumor free	tumor free	with tumor	tumor free	tumor free	null	with tumor	tumor free	null	tumor free	with tumor	tumor free	with tumor	with tumor	tumor free	tumor free	null	tumor free	tumor free	tumor free	tumor free	tumor free	tumor free	tumor free	tumor free	tumor free	tumor free	tumor free	tumor free	null	null	tumor free	tumor free	with tumor	null	null	tumor free	null	null	tumor free	with tumor	tumor free	tumor free	with tumor
platelet_qualitative_result	normal	normal	normal	normal	normal	normal	normal	normal	normal	elevated	normal	normal	normal	normal	normal	normal	normal	normal	normal	normal	null	normal	normal	null	normal	normal	elevated	normal	null	normal	normal	null	normal	low	normal	normal	normal	null	low	low	null	null	normal	normal	normal	null	normal	normal	normal
presence_of_sarcomatoid_features	null	null	no	null	null	null	null	null	null	no	null	null	null	null	null	null	no	null	null	null	no	null	null	no	null	null	null	null	no	null	null	no	null	no	no	null	no	no	null	null	no	no	null	null	null	yes	null	null	no
primary_therapy_outcome_success	null	null	null	null	null	complete remission/response	null	null	null	complete remission/response	null	null	complete remission/response	null	null	null	complete remission/response	stable disease	null	null	complete remission/response	null	complete remission/response	complete remission/response	null	complete remission/response	null	complete remission/response	complete remission/response	null	complete remission/response	null	null	null	null	null	null	null	null	null	complete remission/response	complete remission/response	null	null	null	null	complete remission/response	null	partial remission/response
serum_calcium_result	low	low	normal	low	low	normal	low	low	low	elevated	low	low	null	low	low	low	normal	low	low	normal	null	low	low	null	low	null	low	low	null	normal	low	null	low	normal	null	low	normal	null	low	low	null	null	low	null	low	null	low	low	normal
tissue_prospective_collection_indicator	no	no	no	no	no	no	no	no	no	no	no	no	no	no	no	no	no	no	no	no	no	no	no	no	no	no	no	no	no	no	no	no	no	no	no	no	no	no	no	no	no	no	no	no	no	no	no	no	no
tissue_retrospective_collection_indicator	yes	yes	yes	yes	yes	yes	yes	yes	yes	yes	yes	yes	yes	yes	yes	yes	yes	yes	yes	yes	yes	yes	yes	yes	yes	yes	yes	yes	yes	yes	yes	yes	yes	yes	yes	yes	yes	yes	yes	yes	yes	yes	yes	yes	yes	yes	yes	yes	yes
tobacco_smoking_history	4	1	1	3	1	1	1	1	3	null	1	5	1	1	1	1	1	3	1	1	1	null	1	1	1	1	2	null	1	1	null	1	4	5	1	1	1	2	1	null	1	2	1	2	1	1	1	1	1
white_cell_count_result	normal	elevated	normal	elevated	elevated	elevated	normal	elevated	normal	normal	elevated	elevated	normal	elevated	elevated	elevated	elevated	elevated	normal	elevated	null	elevated	elevated	null	elevated	normal	elevated	normal	null	elevated	elevated	null	normal	normal	normal	elevated	normal	null	normal	elevated	null	null	elevated	normal	normal	null	elevated	elevated	normal
ethnicity	null	null	not hispanic or latino	null	null	not hispanic or latino	null	not hispanic or latino	null	not hispanic or latino	null	null	not hispanic or latino	null	null	null	not hispanic or latino	not hispanic or latino	not hispanic or latino	null	not hispanic or latino	not hispanic or latino	null	not hispanic or latino	null	not hispanic or latino	not hispanic or latino	not hispanic or latino	not hispanic or latino	null	null	not hispanic or latino	null	not hispanic or latino	not hispanic or latino	null	not hispanic or latino	not hispanic or latino	null	not hispanic or latino	not hispanic or latino	not hispanic or latino	null	not hispanic or latino	null	not hispanic or latino	null	null	hispanic or latino
gender	male	female	male	male	female	male	male	male	male	male	male	male	male	female	female	female	male	male	male	male	male	male	male	female	male	female	female	female	female	male	female	female	female	male	female	female	female	male	female	male	male	male	female	female	male	female	male	female	male
race	asian	white	black or african american	white	white	white	white	white	white	white	white	white	white	null	white	white	white	white	white	white	white	white	white	white	white	white	black or african american	white	white	white	white	white	white	white	white	white	white	white	white	black or african american	white	white	null	white	black or african american	white	white	white	null
tumor_stage	stage iv	stage ii	stage iii	stage iii	stage ii	stage ii	stage ii	stage iii	stage iii	stage ii	stage iv	stage iv	stage ii	stage ii	stage ii	stage iii	stage i	stage ii	stage i	stage ii	stage i	stage i	stage i	stage i	stage iii	stage ii	stage ii	stage i	stage i	stage ii	stage iii	stage i	stage ii	stage i	stage ii	stage i	stage i	stage iii	stage iv	stage ii	stage ii	stage iii	stage ii	stage iii	stage ii	stage ii	stage i	stage iii	stage ii
cigarettes_per_day	0.547945	null	null	0.328767	null	null	null	null	1.47945	null	null	null	null	null	null	null	null	2.63014	null	null	null	null	null	null	null	null	1.91781	null	null	null	null	null	0.0547945	1.09589	null	null	null	4.10959	null	null	null	1.47945	null	1.31507	null	null	null	null	null
years_smoked	20	null	null	6	null	null	null	null	18	null	null	null	null	null	null	null	null	null	null	null	null	null	null	null	null	null	null	null	null	null	null	null	null	20	null	null	null	null	null	null	null	null	null	null	null	null	null	null	null
sample_type	primary tumor	primary tumor	primary tumor	primary tumor	primary tumor	primary tumor	primary tumor	primary tumor	primary tumor	primary tumor	primary tumor	primary tumor	primary tumor	primary tumor	primary tumor	primary tumor	primary tumor	primary tumor	primary tumor	primary tumor	primary tumor	primary tumor	primary tumor	primary tumor	primary tumor	primary tumor	primary tumor	primary tumor	primary tumor	primary tumor	primary tumor	primary tumor	primary tumor	primary tumor	primary tumor	primary tumor	primary tumor	primary tumor	primary tumor	primary tumor	primary tumor	primary tumor	solid tissue normal	primary tumor	primary tumor	primary tumor	solid tissue normal	primary tumor	primary tumor
tumor_stage_simplified	stage 4	stage 2	stage 3	stage 3	stage 2	stage 2	stage 2	stage 3	stage 3	stage 2	stage 4	stage 4	stage 2	stage 2	stage 2	stage 3	stage 1	stage 2	stage 1	stage 2	stage 1	stage 1	stage 1	stage 1	stage 3	stage 2	stage 2	stage 1	stage 1	stage 2	stage 3	stage 1	stage 2	stage 1	stage 2	stage 1	stage 1	stage 3	stage 4	stage 2	stage 2	stage 3	stage 2	stage 3	stage 2	stage 2	stage 1	stage 3	stage 2
os_event	1	1	0	0	0	0	0	1	0	0	0	1	0	0	0	1	0	1	null	0	0	0	0	0	0	0	0	0	0	0	0	0	0	0	0	0	0	1	1	0	0	0	0	0	0	0	0	0	0
os	754	725	1366	1665	3935	3498	3127	2172	2815	1520	108	855	1288	588	3010	1158	1553	1590	null	1897	3958	788	3179	2815	3322	1797	3304	3068	3145	2024	2650	3136	4676	953	76	1983	876	507	920	714	2820	2752	588	341	1364	4622	3179	2949	1437
expression	19.16	19.515	19.728	19.899	19.999	20.009	20.016	20.107	20.129	20.146	20.19	20.341	20.351	20.353	20.439	20.542	20.548	20.618	20.655	20.656	20.666	20.713	20.726	20.802	20.845	20.868	20.924	20.933	20.95	20.96	21.011	21.029	21.054	21.121	21.167	21.18	21.188	21.222	21.293	21.3	21.4	21.403	21.415	21.418	21.447	21.448	21.472	21.482	21.549
[truncated: 100 more columns]

## Sheet: LAML
Table S6, the clinical parameters and of IFITM3 in cancers
# region type = gene
# region name = IFITM3
# region coordinates = chr11:319669-327537
data_type	tcga_ab_2955_03	tcga_ab_2880_03	tcga_ab_2963_03	tcga_ab_2806_03	tcga_ab_2856_03	tcga_ab_2894_03	tcga_ab_3009_03	tcga_ab_2853_03	tcga_ab_2876_03	tcga_ab_2924_03	tcga_ab_2973_03	tcga_ab_2946_03	tcga_ab_2808_03	tcga_ab_2913_03	tcga_ab_2866_03	tcga_ab_2849_03	tcga_ab_2867_03	tcga_ab_2823_03	tcga_ab_2874_03	tcga_ab_2839_03	tcga_ab_2910_03	tcga_ab_2939_03	tcga_ab_2812_03	tcga_ab_2965_03	tcga_ab_2998_03	tcga_ab_2822_03	tcga_ab_2825_03	tcga_ab_3000_03	tcga_ab_2940_03	tcga_ab_2918_03	tcga_ab_2862_03	tcga_ab_2979_03	tcga_ab_2877_03	tcga_ab_2834_03	tcga_ab_2845_03	tcga_ab_2897_03	tcga_ab_3007_03	tcga_ab_2872_03	tcga_ab_3008_03	tcga_ab_2835_03	tcga_ab_2858_03	tcga_ab_2932_03	tcga_ab_2976_03	tcga_ab_2840_03	tcga_ab_2921_03	tcga_ab_2844_03	tcga_ab_2930_03	tcga_ab_2851_03	tcga_ab_2900_03
cnv	0	0	0	0	0	0	0	0	null	0	0	0	0	0	0	0	0	0	0	0	0	0	0	0	0	0	0	0	0	null	0	null	0	0	0	0	0	0	0	0	0	0	0	0	0	0	0	0	0
cg18058077	0.101	0.111	0.163	0.082	0.095	0.331	0.083	0.092	0.127	0.135	0.114	0.122	0.098	0.116	0.084	0.089	0.104	0.104	0.154	0.239	0.093	0.092	0.13	0.099	0.078	0.216	0.088	0.102	0.128	0.237	0.095	0.072	0.282	0.213	0.111	0.091	0.08	0.088	0.165	0.143	0.093	0.135	0.121	0.088	0.122	0.175	0.107	0.126	0.153
cg20045320	0.939	0.944	0.928	0.912	0.902	0.759	0.865	0.919	0.93	0.889	0.908	0.876	0.888	0.923	0.735	0.829	0.822	0.847	0.944	0.928	0.534	0.624	0.875	0.906	0.914	0.936	0.907	0.947	0.903	0.959	0.863	0.866	0.905	0.906	0.895	0.939	0.88	0.911	0.947	0.917	0.65	0.898	0.907	0.903	0.935	0.903	0.896	0.896	0.924
cg09122035	0.826	0.948	0.922	0.944	0.925	0.727	0.934	0.904	0.939	0.903	0.908	0.899	0.918	0.92	0.89	0.816	0.733	0.913	0.942	0.926	0.234	0.857	0.941	0.921	0.934	0.946	0.626	0.937	0.943	0.941	0.879	0.929	0.917	0.934	0.873	0.951	0.884	0.928	0.943	0.926	0.753	0.932	0.941	0.859	0.93	0.94	0.938	0.88	0.903
cg17990365	0.874	0.91	0.861	0.856	0.889	0.795	0.818	0.842	0.902	0.826	0.849	0.812	0.792	0.894	0.847	0.836	0.737	0.878	0.901	0.89	0.71	0.782	0.859	0.832	0.887	0.892	0.833	0.89	0.893	0.864	0.833	0.766	0.844	0.859	0.818	0.891	0.851	0.866	0.853	0.845	0.661	0.84	0.846	0.873	0.867	0.876	0.858	0.851	0.84
cg24897127	0.581	0.597	0.466	0.596	0.53	0.233	0.62	0.121	0.662	0.459	0.616	0.385	0.51	0.526	0.562	0.561	0.51	0.481	0.657	0.395	0.075	0.502	0.502	0.249	0.479	0.369	0.081	0.653	0.466	0.501	0.48	0.51	0.537	0.545	0.518	0.6	0.433	0.502	0.759	0.638	0.35	0.354	0.196	0.379	0.561	0.411	0.391	0.323	0.398
cg12876900	0.554	0.597	0.561	0.686	0.68	0.421	0.54	0.399	0.576	0.534	0.591	0.606	0.639	0.581	0.61	0.551	0.564	0.584	0.639	0.496	0.405	0.601	0.514	0.416	0.539	0.482	0.483	0.634	0.607	0.591	0.616	0.681	0.651	0.565	0.622	0.559	0.565	0.613	0.627	0.571	0.564	0.513	0.384	0.469	0.662	0.507	0.518	0.458	0.498
cg15218509	null	null	null	null	null	null	null	null	null	null	null	null	null	null	null	null	null	null	null	null	null	null	null	null	null	null	null	null	null	null	null	null	null	null	null	null	null	null	null	null	null	null	null	null	null	null	null	null	null
cg05013661	null	null	null	null	null	null	null	null	null	null	null	null	null	null	null	null	null	null	null	null	null	null	null	null	null	null	null	null	null	null	null	null	null	null	null	null	null	null	null	null	null	null	null	null	null	null	null	null	null
cg21052403	0.517	0.54	0.378	0.489	0.488	0.333	0.56	0.298	0.568	0.382	0.531	0.403	0.479	0.549	0.523	0.669	0.552	0.466	0.638	0.381	0.297	0.557	0.358	0.272	0.482	0.491	0.269	0.566	0.515	0.481	0.51	0.538	0.628	0.46	0.491	0.547	0.442	0.526	0.517	0.427	0.428	0.348	0.275	0.397	0.526	0.406	0.38	0.29	0.485
cg08596817	0.232	0.504	0.068	0.205	0.207	0.065	0.65	0.036	0.605	0.114	0.29	0.169	0.345	0.332	0.202	0.656	0.146	0.157	0.712	0.066	0.041	0.472	0.141	0.033	0.102	0.073	0.046	0.544	0.369	0.289	0.406	0.366	0.407	0.242	0.461	0.211	0.096	0.312	0.648	0.259	0.156	0.048	0.041	0.095	0.688	0.125	0.097	0.047	0.124
cg06046490	0.905	0.92	0.261	0.713	0.719	0.128	0.904	0.056	0.924	0.389	0.733	0.408	0.73	0.88	0.8	0.775	0.652	0.562	0.925	0.298	0.056	0.882	0.531	0.076	0.5	0.489	0.042	0.92	0.841	0.734	0.782	0.876	0.704	0.553	0.824	0.891	0.495	0.838	0.926	0.494	0.532	0.184	0.042	0.384	0.922	0.413	0.394	0.097	0.407
cg14885742	0.358	0.567	0.434	0.217	0.44	0.451	0.875	0.319	0.618	0.762	0.876	0.325	0.369	0.909	0.433	0.392	0.651	0.46	0.916	0.748	0.366	0.675	0.728	0.711	0.433	0.384	0.125	0.904	0.249	0.629	0.863	0.404	0.89	0.476	0.498	0.565	0.313	0.873	0.533	0.319	0.474	0.72	0.25	0.509	0.597	0.571	0.653	0.343	0.629
cg20008734	null	null	null	null	null	null	null	null	null	null	null	null	null	null	null	null	null	null	null	null	null	null	null	null	null	null	null	null	null	null	null	null	null	null	null	null	null	null	null	null	null	null	null	null	null	null	null	null	null
cg22787186	null	null	null	null	null	null	null	null	null	null	null	null	null	null	null	null	null	null	null	null	null	null	null	null	null	null	null	null	null	null	null	null	null	null	null	null	null	null	null	null	null	null	null	null	null	null	null	null	null
cg06990460	null	null	null	null	null	null	null	null	null	null	null	null	null	null	null	null	null	null	null	null	null	null	null	null	null	null	null	null	null	null	null	null	null	null	null	null	null	null	null	null	null	null	null	null	null	null	null	null	null
cg23741639	null	null	null	null	null	null	null	null	null	null	null	null	null	null	null	null	null	null	null	null	null	null	null	null	null	null	null	null	null	null	null	null	null	null	null	null	null	null	null	null	null	null	null	null	null	null	null	null	null
cg20151221	null	null	null	null	null	null	null	null	null	null	null	null	null	null	null	null	null	null	null	null	null	null	null	null	null	null	null	null	null	null	null	null	null	null	null	null	null	null	null	null	null	null	null	null	null	null	null	null	null
cg21958457	null	null	null	null	null	null	null	null	null	null	null	null	null	null	null	null	null	null	null	null	null	null	null	null	null	null	null	null	null	null	null	null	null	null	null	null	null	null	null	null	null	null	null	null	null	null	null	null	null
cg14276515	null	null	null	null	null	null	null	null	null	null	null	null	null	null	null	null	null	null	null	null	null	null	null	null	null	null	null	null	null	null	null	null	null	null	null	null	null	null	null	null	null	null	null	null	null	null	null	null	null
cg22258600	null	null	null	null	null	null	null	null	null	null	null	null	null	null	null	null	null	null	null	null	null	null	null	null	null	null	null	null	null	null	null	null	null	null	null	null	null	null	null	null	null	null	null	null	null	null	null	null	null
cg09597767	0.703	0.914	0.93	0.344	0.59	0.966	0.991	0.63	0.992	0.945	0.984	0.591	0.555	0.987	0.986	0.97	0.988	0.641	0.984	0.987	0.975	0.835	0.808	0.68	0.974	0.989	0.44	0.986	0.945	0.984	0.988	0.974	0.989	0.98	0.915	0.984	0.949	0.99	0.989	0.968	0.648	0.984	0.976	0.936	0.977	0.645	0.851	0.974	0.988
cg03071500	0.491	0.813	0.902	0.132	0.368	0.961	0.977	0.439	0.984	0.936	0.974	0.392	0.298	0.975	0.967	0.969	0.972	0.436	0.969	0.973	0.962	0.725	0.643	0.297	0.963	0.972	0.157	0.973	0.934	0.934	0.979	0.821	0.979	0.973	0.875	0.959	0.943	0.98	0.965	0.941	0.461	0.967	0.947	0.928	0.964	0.465	0.713	0.946	0.971
cg21757951	0.04	0.041	0.036	0.036	0.034	0.04	0.044	0.043	0.049	0.033	0.046	0.046	0.034	0.037	0.031	0.046	0.036	0.041	0.029	0.048	0.046	0.04	0.035	0.038	0.039	0.095	0.026	0.033	0.044	0.036	0.033	0.036	0.077	0.038	0.038	0.05	0.04	0.042	0.04	0.031	0.035	0.034	0.039	0.034	0.04	0.039	0.045	0.036	0.211
fish_test_component	other	-5 or del(5q)	null	null	cbf-beta	-7 or del(7q)	null	null	mll	-5 or del(5q)	cbf-beta	null	null	-7 or del(7q)	pml-rar	other	null	pml-rar	-5 or del(5q)	pml-rar	8	other	pml-rar	null	pml-rar	null	mll	null	other	-5 or del(5q)	pml-rar	aml1-eto	other	tel-aml 1	null	cbf-beta	-7 or del(7q)	pml-rar	cbf-beta	null	aml1-eto	-7 or del(7q)	pml-rar	bcr-abl	-5 or del(5q)	tel-aml 1	-5 or del(5q)	mll	-5 or del(5q)
fish_test_component_percentage_value	4	0	null	null	0	76	null	null	0	0	0	null	null	0	1	100	null	99	0	3	0	34	0	null	100	null	1	null	50	0	93	0	0	0	null	0	96	98	1	null	89	0	0	0	0	2	0	2.5	0
acute_myeloid_leukemia_calgb_cytogenetics_risk_category	intermediate/normal	intermediate/normal	intermediate/normal	favorable	intermediate/normal	poor	intermediate/normal	intermediate/normal	intermediate/normal	intermediate/normal	intermediate/normal	intermediate/normal	intermediate/normal	poor	intermediate/normal	intermediate/normal	intermediate/normal	favorable	poor	intermediate/normal	intermediate/normal	poor	intermediate/normal	intermediate/normal	favorable	poor	intermediate/normal	intermediate/normal	intermediate/normal	poor	intermediate/normal	intermediate/normal	intermediate/normal	intermediate/normal	intermediate/normal	favorable	favorable	favorable	intermediate/normal	intermediate/normal	favorable	intermediate/normal	intermediate/normal	favorable	intermediate/normal	intermediate/normal	intermediate/normal	intermediate/normal	intermediate/normal
age_at_initial_pathologic_diagnosis	56	24	56	46	63	50	23	51	45	59	68	41	23	61	67	39	66	61	59	51	61	72	25	60	68	65	31	25	35	47	33	30	60	33	37	50	35	42	22	48	75	62	53	74	56	63	63	66	70
atra_exposure	no	no	no	no	no	no	no	no	no	no	no	no	no	no	no	no	no	no	no	no	no	no	no	no	no	no	no	no	no	no	no	no	no	no	no	yes	no	yes	no	no	no	no	no	no	no	no	no	no	no
cytogenetic_abnormality	normal	normal	normal	t(8;21)	normal	t(9;11)	normal	normal	normal	normal	normal	null	normal	8	normal	null	normal	t(15;17) and variants	del(7q) / 7q-	normal	normal	del(5q) / 5q-	normal	normal	t(15;17) and variants	8	normal	normal	normal	8	normal	normal	null	null	normal	t(15;17) and variants	t(15;17) and variants	t(15;17) and variants	normal	normal	t(8;21)	normal	normal	t(15;17) and variants	normal	null	normal	normal	normal
cytogenetic_abnormality_other	null	null	null	null	null	null	null	null	null	no	null	null	null	null	null	null	null	null	null	null	yes	null	null	null	null	null	null	null	21	null	null	no	null	null	null	null	no	null	null	null	null	null	null	null	null	null	null	null	null
fish_cytogenetics_metaphase_nucleus_result_count	20	20	20	20	20	20	20	20	20	20	20	null	17	20	20	20	20	20	20	20	20	20	20	20	20	20	20	20	19	20	20	20	20	20	20	20	20	20	30	20	20	20	20	20	20	20	20	20	20
fluorescence_ish_abnormal_result_indicator	no	no	null	null	no	yes	null	null	no	no	no	null	no	no	no	yes	null	yes	yes	no	no	yes	no	null	yes	null	no	null	yes	yes	yes	no	no	yes	null	yes	yes	yes	no	null	yes	no	no	no	no	yes	no	no	no
history_of_neoadjuvant_treatment	no	no	no	yes	no	no	no	no	no	no	no	yes	no	no	no	no	no	no	no	yes	yes	no	yes	yes	yes	no	yes	yes	yes	yes	no	no	no	no	no	no	no	no	yes	no	no	yes	yes	yes	no	no	no	no	yes
hydroxyurea_administration_prior_registration_clinical_study	no	no	no	yes	no	no	no	no	no	no	no	yes	no	no	no	no	no	no	no	yes	yes	no	yes	yes	yes	no	yes	yes	yes	yes	no	no	no	no	no	no	no	no	yes	no	no	yes	yes	yes	no	no	no	no	yes
hydroxyurea_agent_administered_day_count	null	null	0	3	null	null	null	null	null	null	null	4	0	null	null	null	null	null	null	2	1	null	3	1	4	null	1	2	3	2	null	null	null	null	null	null	null	null	3	null	null	3	1	3	null	null	null	null	4
immunophenotype_cytochemistry_testing_result	other cd not tested	other cd negative	other cd positive	other cd not tested	other cd not tested	other cd positive	cd117 positive	other cd not tested	other cd not tested	other cd positive	other cd positive	other cd positive	other cd not tested	other cd not tested	other cd positive	other cd not tested	other cd positive	other cd not tested	other cd not tested	other cd not tested	other cd positive	other cd not tested	other cd negative	other cd positive	other cd not tested	other cd not tested	other cd positive	other cd not tested	other cd not tested	other cd negative	other cd not tested	other cd negative	other cd not tested	other cd positive	other cd not tested	other cd not tested	other cd not tested	other cd positive	other cd not tested	other cd positive	other cd not tested	other cd positive	other cd not tested	other cd not tested	other cd negative	other cd not tested	other cd negative	other cd positive	other cd not tested
lab_procedure_abnormal_lymphocyte_result_percent_value	0	0	6	0	0	5	0	0	0	0	3	2	0	2	0	4	17	0	0	0	0	48	0	0	3	16	0	0	5	0	2	0	1	0	0	0	0	2	0	40	4	0	0	0	0	0	0	12	0
lab_procedure_blast_cell_outcome_percentage_value	60	77	90	90	82	81	51	85	56	75	75	47	59	95	89	83	70	73	70	64	71	88	53	89	85	99	83	56	34	77	100	86	86	71	52	90	90	88	71	83	48	85	86	51	69	80	72	32	84
lab_procedure_bone_marrow_band_cell_result_percent_value	0	1	2	0	7	5	0	0	5	0	1	0	21	0	1	4	0	2	2	0	0	0	0	0	0	0	0	1	11	0	0	0	3	5	0	0	5	2	0	1	0	0	4	1	1	0	4	3	3
lab_procedure_bone_marrow_basophil_result_percent_value	0	0	0	0	0	0	0	0	1	1	0	0	0	0	0	0	0	0	1	0	0	0	0	8	0	0	0	0	1	0	0	0	0	0	0	0.4	0	0	0	0	0	0	0	0	0	0	0	1	0
lab_procedure_bone_marrow_blast_cell_outcome_percent_value	96	76	45	81	39	10	63	85	37	17	10	62	0	86	61	53	6	68	48	79	55	18	87	56	32	34	6	71	40	79	0	88	43	14	33	0	7	2	90	3	54	22	52	0	57	71	49	11	49
lab_procedure_bone_marrow_cellularity_outcome_percent_value	80	90	90	null	90	90	null	100	90	90	90	55	70	null	90	90	50	80	80	90	70	90	100	90	100	50	90	90	90	null	100	null	90	90	90	90	90	90	90	90	35	90	90	95	90	75	90	70	90
lab_procedure_bone_marrow_lab_eosinophil_result_percent_value	0	0	0	0	3	2	0	0	4	0	0	3	2	0	0	0	0	0	0	0	0	3	0	0	1	0	0	0	9	1	0	0	3	3	10	0.3	1	0	0	0	0	0	0	0	0	0	2	0	8
lab_procedure_bone_marrow_lymphocyte_outcome_percent_value	4	5	5	6	11	64	18	9	13	12	29	8	15	8	16	17	68	3	14	0	14	23	10	16	4	45	4	8	15	10	88	6	45	10	14	19	50	79	9	6	22	11	6	27	21	20	18	16	5
lab_procedure_bone_marrow_metamyelocyte_result_value	0	0	0	0	2	0	0	2	1	1	0	0	0	0	0	1	0	0	0	1	3	1	0	1	0	0	0	3	1	0	0	0	0	0	0	0	0	0	0	0	0	0	0	1	4	0	3	1	0
lab_procedure_bone_marrow_myelocyte_result_percent_value	0	0	2	0	7	3	0	0	1	0	1	0	0	0	0	3	0	0	0	0	1	0	0	2	10	0	0	5	3	1	0	0	1	1	1	0	1	0	0	0	0	0	1	0	1	0	12	0	0
lab_procedure_bone_marrow_neutrophil_result_percent_value	0	1	8	0	16	7	0	1	36	21	16	3	7	3	16	16	4	5	16	0	5	6	1	2	1	1	0	6	3	4	10	6	4	25	33	46	34	6	0	4	20	5	35	0	2	9	7	10	3
lab_procedure_bone_marrow_prolymphocyte_result_percent_value	0	0	0	0	0	0	0	0	0	0	0	0	0	0	0	0	0	0	0	0	0	0	0	0	0	0	0	0	0	0	0	0	0	0	0	0	0	0	0	0	0	0	0	0	0	0	0	0	0
lab_procedure_bone_marrow_promonocyte_count_result_percent_value	0	12	0	0	0	0	1	0	0	14	10	0	0	0	0	0	0	0	0	0	0	0	2	13	17	0	14	0	0	0	0	0	0	0	0	0	0	0	1	0	0	3	1	0	3	0	0	0	14
lab_procedure_bone_marrow_promyelocyte_result_percent_value	0	1	8	13	6	0	18	1	0	0	0	0	0	0	0	1	0	22	0	0	1	0	0	0	8	0	0	2	3	0	0	0	0	5	0	0	1	5	0	1	0	0	0	71	0	0	0	0	7
lab_procedure_hematocrit_outcome_percent_value	null	null	null	null	null	null	null	null	null	null	null	null	null	null	null	null	null	null	null	null	null	null	null	null	null	null	null	null	null	null	null	null	null	null	null	null	null	null	null	null	null	null	null	null	null	null	null	null	null
lab_procedure_hemoglobin_result_specified_value	10	6	10	9	10	10	12	12	8	9	8	9	7	13	10	10	12	12	11	13	12	10	11	8	10	9	6	9	8	10	9	10	9	10	9	10	12	9	8	9	9	7	9	9	8	12	10	12	10
lab_procedure_leukocyte_result_unspecified_value	203	224	31	29	77	7	27	104	29	30	15	43	32	62	31	5	3	86	12	42	35	38	34	68	29	3	137	99	34	81	1	23	12	26	19	3	2	2	115	116	8	59	88	32	28	17	28	79	48
lab_procedure_monocyte_result_percent_value	0	4	24	0	9	4	0	2	2	34	30	22	9	1	6	1	5	0	19	0	21	1	0	2	24	4	76	4	9	4	0	0	0	37	9	35	1	4	0	45	0	59	1	0	11	0	5	46	11
leukemia_french_american_british_morphology_code	m2	m1	m1	m1	m4	m5	m4	m1	m2	m4	m4	m2	m2	m0 undifferentiated	m1	m0 undifferentiated	m2	m3	m2	m2	m5	m1	m2	m4	m3	m0 undifferentiated	m5	m2	m2	m1	m3	m1	m1	m4	m2	m3	m3	m3	m1	m5	m2	m5	m1	m3	m4	m2	m2	m5	m1
leukemia_specimen_cell_source_type	bone marrow aspirate	bone marrow aspirate	bone marrow aspirate	bone marrow aspirate	bone marrow aspirate	bone marrow aspirate	bone marrow aspirate	bone marrow aspirate	bone marrow aspirate	bone marrow aspirate	bone marrow aspirate	bone marrow aspirate	bone marrow aspirate	bone marrow aspirate	bone marrow aspirate	bone marrow aspirate	bone marrow aspirate	bone marrow aspirate	bone marrow aspirate	bone marrow aspirate	bone marrow aspirate	bone marrow aspirate	bone marrow aspirate	bone marrow aspirate	bone marrow aspirate	bone marrow aspirate	bone marrow aspirate	bone marrow aspirate	bone marrow aspirate	bone marrow aspirate	bone marrow aspirate	bone marrow aspirate	bone marrow aspirate	bone marrow aspirate	bone marrow aspirate	bone marrow aspirate	bone marrow aspirate	bone marrow aspirate	bone marrow aspirate	bone marrow aspirate	bone marrow aspirate	bone marrow aspirate	bone marrow aspirate	bone marrow aspirate	bone marrow aspirate	bone marrow aspirate	bone marrow aspirate	bone marrow aspirate	bone marrow aspirate
molecular_analysis_abnormal_result_indicator	null	yes	null	null	null	null	null	null	null	yes	no	null	null	null	null	null	no	null	no	null	null	null	null	null	yes	no	null	null	null	yes	null	no	null	null	null	null	null	yes	null	null	null	yes	yes	no	yes	null	yes	null	null
molecular_analysis_abnormality_testing_result	npmc negative	npmc negative	npmc positive	npmc negative	npmc negative	npmc negative	npmc negative	npmc negative	npmc negative	npmc positive	npmc positive	npmc negative	npmc negative	npmc positive	npmc negative	npmc negative	npmc negative	npmc negative	npmc negative	npmc positive	npmc negative	npmc negative	npmc negative	npmc positive	npmc negative	npmc negative	npmc positive	npmc negative	npmc negative	npmc negative	npmc negative	npmc negative	npmc positive	npmc negative	npmc negative	npmc negative	npmc negative	npmc negative	npmc negative	npmc positive	npmc negative	npmc positive	npmc positive	npmc negative	npmc negative	npmc negative	npmc negative	npmc negative	npmc positive
person_history_nonmedical_leukemia_causing_agent_type	none	none	none	none	null	none	none	none	none	none	none	none	no exposure	none	null	none	none	none	none	none	none	none	none	none	none	none	none	none	none	none	null	none	none	none	none	none	none	none	none	none	null	none	none	none	none	null	none	none	none
platelet_result_count	45	34	88	90	41	136	23	23	116	18	79	51	38	25	141	175	168	22	20	232	35	31	23	174	73	16	42	60	88	53	38	59	45	111	38	27	12	35	32	50	21	20	30	42	31	23	69	132	30
prior_hematologic_disorder_diagnosis_indicator	no	no	no	no	no	no	no	no	no	no	no	no	no	no	no	no	no	no	no	no	no	no	no	no	no	no	no	no	no	no	no	no	no	no	no	no	no	no	no	no	no	no	no	yes	no	no	null	no	no
ethnicity	not hispanic or latino	not hispanic or latino	not hispanic or latino	not hispanic or latino	not hispanic or latino	not hispanic or latino	null	not hispanic or latino	not hispanic or latino	not hispanic or latino	not hispanic or latino	not hispanic or latino	not hispanic or latino	not hispanic or latino	not hispanic or latino	not hispanic or latino	not hispanic or latino	not hispanic or latino	not hispanic or latino	not hispanic or latino	not hispanic or latino	not hispanic or latino	not hispanic or latino	not hispanic or latino	not hispanic or latino	not hispanic or latino	not hispanic or latino	not hispanic or latino	not hispanic or latino	not hispanic or latino	not hispanic or latino	not hispanic or latino	not hispanic or latino	not hispanic or latino	not hispanic or latino	not hispanic or latino	not hispanic or latino	not hispanic or latino	not hispanic or latino	not hispanic or latino	not hispanic or latino	not hispanic or latino	not hispanic or latino	not hispanic or latino	not hispanic or latino	not hispanic or latino	not hispanic or latino	not hispanic or latino	not hispanic or latino
gender	female	male	male	male	male	female	male	male	female	male	female	male	male	male	male	male	female	female	male	female	female	male	female	male	female	male	female	male	male	female	female	female	female	male	female	female	male	male	male	male	female	male	male	male	female	male	female	female	male
race	white	white	white	white	white	white	null	white	white	white	white	white	white	white	white	white	white	white	white	white	white	white	black or african american	white	white	white	white	white	white	white	black or african american	white	white	white	white	white	white	black or african american	white	white	white	white	white	white	white	white	white	white	black or african american
sample_type	primary blood derived cancer - peripheral blood	primary blood derived cancer - peripheral blood	primary blood derived cancer - peripheral blood	primary blood derived cancer - peripheral blood	primary blood derived cancer - peripheral blood	primary blood derived cancer - peripheral blood	primary blood derived cancer - peripheral blood	primary blood derived cancer - peripheral blood	primary blood derived cancer - peripheral blood	primary blood derived cancer - peripheral blood	primary blood derived cancer - peripheral blood	primary blood derived cancer - peripheral blood	primary blood derived cancer - peripheral blood	primary blood derived cancer - peripheral blood	primary blood derived cancer - peripheral blood	primary blood derived cancer - peripheral blood	primary blood derived cancer - peripheral blood	primary blood derived cancer - peripheral blood	primary blood derived cancer - peripheral blood	primary blood derived cancer - peripheral blood	primary blood derived cancer - peripheral blood	primary blood derived cancer - peripheral blood	primary blood derived cancer - peripheral blood	primary blood derived cancer - peripheral blood	primary blood derived cancer - peripheral blood	primary blood derived cancer - peripheral blood	primary blood derived cancer - peripheral blood	primary blood derived cancer - peripheral blood	primary blood derived cancer - peripheral blood	primary blood derived cancer - peripheral blood	primary blood derived cancer - peripheral blood	primary blood derived cancer - peripheral blood	primary blood derived cancer - peripheral blood	primary blood derived cancer - peripheral blood	primary blood derived cancer - peripheral blood	primary blood derived cancer - peripheral blood	primary blood derived cancer - peripheral blood	primary blood derived cancer - peripheral blood	primary blood derived cancer - peripheral blood	primary blood derived cancer - peripheral blood	primary blood derived cancer - peripheral blood	primary blood derived cancer - peripheral blood	primary blood derived cancer - peripheral blood	primary blood derived cancer - peripheral blood	primary blood derived cancer - peripheral blood	primary blood derived cancer - peripheral blood	primary blood derived cancer - peripheral blood	primary blood derived cancer - peripheral blood	primary blood derived cancer - peripheral blood
os_event	1	1	1	1	1	1	1	1	0	0	1	null	0	0	1	0	1	null	0	1	null	0	1	1	1	1	1	0	null	null	0	0	0	1	1	0	0	0	1	0	1	null	1	1	null	1	null	1	1
os	489	424	1642	945	150	181	577	89	1219	90	609	null	2861	1216	153	2220	184	null	396	486	null	455	366	335	31	973	212	1249	null	null	1430	671	638	245	304	243	1581	638	822	1673	577	null	915	28	null	122	null	242	184
expression	11.785	13.318	13.335	14.216	14.514	14.77	14.85	14.906	15.059	15.449	15.468	15.497	15.527	15.652	15.655	15.738	15.88	15.939	16.026	16.061	16.091	16.244	16.246	16.289	16.312	16.333	16.387	16.387	16.403	16.449	16.45	16.474	16.477	16.512	16.515	16.571	16.598	16.672	16.791	16.823	16.849	16.905	16.928	16.931	17.181	17.318	17.374	17.432	17.432
[truncated: 352 more columns]

## Sheet: LUSC
Table S6, the clinical parameters and of IFITM3 in cancers
# region type = gene
# region name = IFITM3
# region coordinates = chr11:319669-327537
data_type	tcga_mf_a522_01	tcga_nc_a5hi_01	tcga_60_2722_01	tcga_98_a53j_01	tcga_90_7769_01	tcga_63_a5my_01	tcga_22_5477_01	tcga_33_a4wn_01	tcga_66_2754_01	tcga_18_3419_01	tcga_o2_a5ib_01	tcga_nk_a5cr_01	tcga_nc_a5hh_01	tcga_34_2600_01	tcga_68_7755_01	tcga_58_a46n_01	tcga_90_7766_01	tcga_77_a5g6_01	tcga_34_2596_01	tcga_33_4586_01	tcga_66_2793_01	tcga_18_3408_01	tcga_37_4129_01	tcga_60_2716_01	tcga_21_1078_01	tcga_77_8133_01	tcga_77_a5g8_01	tcga_85_8354_01	tcga_98_a538_01	tcga_56_7223_01	tcga_43_6143_01	tcga_77_a5g3_01	tcga_63_a5m9_01	tcga_56_7582_01	tcga_77_6844_01	tcga_96_7544_01	tcga_92_8065_01	tcga_34_a5ix_01	tcga_o2_a52s_01	tcga_77_6845_01	tcga_77_8128_01	tcga_33_4587_01	tcga_37_a5en_01	tcga_77_8140_01	tcga_77_8153_01	tcga_77_7141_01	tcga_63_a5mb_01	tcga_la_a446_01	tcga_21_1072_01
cnv	-1	-1	1	-1	-1	-1	-1	0	0	-1	0	-1	0	-1	0	0	0	-1	0	0	-1	-1	0	0	0	-1	-1	0	2	0	-1	0	-1	0	-1	-1	-1	0	1	-1	0	-1	-1	-1	-1	-1	-1	0	0
cg18058077	0.106	0.086	null	0.097	0.136	0.094	0.109	0.127	null	null	0.098	0.085	0.113	null	0.128	0.1	0.145	0.097	null	0.081	null	null	null	null	null	0.122	0.11	0.155	0.106	0.128	0.145	0.099	0.098	0.101	0.11	0.128	0.139	0.096	0.127	0.106	0.13	0.135	0.102	0.158	0.106	0.126	0.103	0.076	null
cg20045320	0.596	0.493	null	0.678	0.558	0.302	0.649	0.563	null	null	0.353	0.574	0.475	null	0.737	0.169	0.614	0.547	null	0.497	null	null	null	null	null	0.393	0.578	0.574	0.517	0.127	0.075	0.195	0.54	0.242	0.68	0.672	0.496	0.582	0.606	0.645	0.373	0.094	0.339	0.453	0.399	0.548	0.331	0.388	null
cg09122035	0.654	0.623	null	0.64	0.656	0.279	0.684	0.599	null	null	0.528	0.638	0.574	null	0.717	0.35	0.478	0.577	null	0.488	null	null	null	null	null	0.432	0.655	0.666	0.393	0.18	0.15	0.214	0.734	0.583	0.348	0.522	0.42	0.385	0.647	0.814	0.554	0.078	0.388	0.451	0.47	0.646	0.489	0.368	null
cg17990365	0.585	0.493	null	0.56	0.582	0.303	0.563	0.518	null	null	0.466	0.531	0.53	null	0.563	0.342	0.463	0.482	null	0.535	null	null	null	null	null	0.4	0.57	0.507	0.482	0.192	0.118	0.214	0.571	0.425	0.469	0.675	0.505	0.516	0.572	0.56	0.377	0.142	0.312	0.461	0.378	0.531	0.367	0.358	null
cg24897127	0.284	0.234	null	0.306	0.149	0.055	0.105	0.204	null	null	0.055	0.037	0.065	null	0.309	0.219	0.126	0.054	null	0.379	null	null	null	null	null	0.127	0.432	0.132	0.11	0.186	0.048	0.078	0.28	0.398	0.11	0.072	0.152	0.092	0.279	0.68	0.152	0.054	0.16	0.08	0.124	0.317	0.282	0.068	null
cg12876900	0.5	0.51	null	0.487	0.458	0.462	0.412	0.46	null	null	0.465	0.343	0.452	null	0.569	0.5	0.484	0.422	null	0.545	null	null	null	null	null	0.604	0.508	0.476	0.526	0.397	0.461	0.45	0.676	0.577	0.506	0.473	0.457	0.479	0.548	0.595	0.413	0.454	0.416	0.48	0.454	0.609	0.526	0.365	null
cg15218509	null	null	null	null	null	null	null	null	null	null	null	null	null	null	null	null	null	null	null	null	null	null	null	null	null	null	null	null	null	null	null	null	null	null	null	null	null	null	null	null	null	null	null	null	null	null	null	null	null
cg05013661	null	null	null	null	null	null	null	null	null	null	null	null	null	null	null	null	null	null	null	null	null	null	null	null	null	null	null	null	null	null	null	null	null	null	null	null	null	null	null	null	null	null	null	null	null	null	null	null	null
cg21052403	0.602	0.413	null	0.484	0.424	0.405	0.48	0.451	null	null	0.39	0.324	0.448	null	0.566	0.57	0.4	0.397	null	0.413	null	null	null	null	null	0.496	0.536	0.529	0.367	0.416	0.281	0.398	0.575	0.502	0.343	0.354	0.45	0.4	0.513	0.5	0.296	0.313	0.489	0.377	0.377	0.528	0.514	0.344	null
cg08596817	0.1	0.093	null	0.066	0.043	0.049	0.062	0.068	null	null	0.034	0.044	0.037	null	0.14	0.112	0.057	0.041	null	0.077	null	null	null	null	null	0.048	0.234	0.078	0.053	0.042	0.034	0.041	0.078	0.092	0.046	0.044	0.072	0.039	0.099	0.258	0.044	0.035	0.04	0.05	0.046	0.092	0.117	0.033	null
cg06046490	0.298	0.307	null	0.228	0.098	0.049	0.147	0.226	null	null	0.052	0.058	0.07	null	0.43	0.209	0.18	0.06	null	0.26	null	null	null	null	null	0.147	0.426	0.087	0.165	0.15	0.042	0.088	0.274	0.264	0.076	0.07	0.128	0.065	0.273	0.577	0.105	0.042	0.175	0.087	0.056	0.24	0.285	0.058	null
cg14885742	0.329	0.155	null	0.371	0.56	0.269	0.502	0.336	null	null	0.306	0.385	0.218	null	0.485	0.283	0.344	0.465	null	0.274	null	null	null	null	null	0.335	0.372	0.304	0.362	0.314	0.246	0.165	0.375	0.336	0.296	0.35	0.56	0.246	0.346	0.539	0.315	0.095	0.31	0.337	0.422	0.348	0.239	0.334	null
cg20008734	null	null	null	null	null	null	null	null	null	null	null	null	null	null	null	null	null	null	null	null	null	null	null	null	null	null	null	null	null	null	null	null	null	null	null	null	null	null	null	null	null	null	null	null	null	null	null	null	null
cg22787186	null	null	null	null	null	null	null	null	null	null	null	null	null	null	null	null	null	null	null	null	null	null	null	null	null	null	null	null	null	null	null	null	null	null	null	null	null	null	null	null	null	null	null	null	null	null	null	null	null
cg06990460	null	null	null	null	null	null	null	null	null	null	null	null	null	null	null	null	null	null	null	null	null	null	null	null	null	null	null	null	null	null	null	null	null	null	null	null	null	null	null	null	null	null	null	null	null	null	null	null	null
cg23741639	null	null	null	null	null	null	null	null	null	null	null	null	null	null	null	null	null	null	null	null	null	null	null	null	null	null	null	null	null	null	null	null	null	null	null	null	null	null	null	null	null	null	null	null	null	null	null	null	null
cg20151221	null	null	null	null	null	null	null	null	null	null	null	null	null	null	null	null	null	null	null	null	null	null	null	null	null	null	null	null	null	null	null	null	null	null	null	null	null	null	null	null	null	null	null	null	null	null	null	null	null
cg21958457	null	null	null	null	null	null	null	null	null	null	null	null	null	null	null	null	null	null	null	null	null	null	null	null	null	null	null	null	null	null	null	null	null	null	null	null	null	null	null	null	null	null	null	null	null	null	null	null	null
cg14276515	null	null	null	null	null	null	null	null	null	null	null	null	null	null	null	null	null	null	null	null	null	null	null	null	null	null	null	null	null	null	null	null	null	null	null	null	null	null	null	null	null	null	null	null	null	null	null	null	null
cg22258600	null	null	null	null	null	null	null	null	null	null	null	null	null	null	null	null	null	null	null	null	null	null	null	null	null	null	null	null	null	null	null	null	null	null	null	null	null	null	null	null	null	null	null	null	null	null	null	null	null
cg09597767	0.954	0.977	null	0.965	0.973	0.926	0.987	0.98	null	null	0.986	0.973	0.952	null	0.973	0.98	0.959	0.986	null	0.868	null	null	null	null	null	0.985	0.923	0.982	0.981	0.985	0.474	0.985	0.987	0.989	0.968	0.975	0.975	0.86	0.983	0.987	0.926	0.982	0.98	0.929	0.979	0.979	0.985	0.982	null
cg03071500	0.755	0.95	null	0.947	0.884	0.91	0.936	0.956	null	null	0.973	0.94	0.929	null	0.834	0.887	0.921	0.973	null	0.739	null	null	null	null	null	0.952	0.885	0.942	0.958	0.958	0.141	0.974	0.961	0.971	0.857	0.962	0.954	0.792	0.935	0.883	0.807	0.956	0.938	0.913	0.958	0.957	0.94	0.93	null
cg21757951	0.202	0.142	null	0.182	0.143	0.359	0.1	0.149	null	null	0.612	0.059	0.246	null	0.203	0.218	0.064	0.191	null	0.168	null	null	null	null	null	0.237	0.29	0.233	0.093	0.197	0.071	0.173	0.236	0.481	0.074	0.061	0.275	0.158	0.36	0.256	0.12	0.164	0.157	0.071	0.105	0.315	0.41	0.091	null
age_at_initial_pathologic_diagnosis	54	68	66	77	55	63	65	60	67	73	71	77	53	76	60	52	66	66	70	57	68	77	52	39	77	74	70	53	67	66	70	63	null	83	74	83	74	80	57	69	60	63	59	66	77	64	62	68	75
anatomic_neoplasm_subdivision	r-upper	r-lower	r-upper	r-upper	null	l-lower	r-lower	r-upper	r-upper	l-lower	r-middle	r-upper	l-lower	r-lower	r-lower	r-lower	r-upper	r-upper	bronchial	l-lower	r-middle	r-lower	r-middle	l-upper	r-lower	other (please specify)	r-upper	r-lower	l-upper	r-lower	r-lower	bronchial	l-lower	r-lower	r-lower	l-lower	l-lower	r-lower	l-lower	r-middle	other (please specify)	r-middle	r-middle	r-lower	r-lower	l-upper	l-upper	r-lower	null
anatomic_treatment_site	regionl site	null	distant recurrence	null	null	null	null	null	null	null	null	null	null	null	null	null	null	null	null	null	null	null	null	null	null	null	null	null	null	null	null	null	null	null	primary tumor field	null	null	null	null	null	null	null	null	null	null	null	null	null	null
dlco_predictive_percent	null	91	null	81	66	52	null	null	null	null	null	84.7	64	null	null	null	null	56	null	37	null	null	null	null	null	55	67	null	77	null	40	91	null	null	null	94	55	null	null	null	86	111	null	31	null	null	null	null	null
eastern_cancer_oncology_group	4	null	null	1	1	null	null	4	null	null	0	null	null	null	null	0	null	0	null	1	null	null	null	null	null	null	null	null	2	null	1	null	null	null	null	null	0	null	1	null	null	null	null	null	null	null	null	null	null
egfr_mutation_performed	null	no	no	yes	no	null	no	null	null	null	no	no	no	null	no	no	no	no	null	null	null	null	no	no	null	no	no	null	yes	null	null	no	null	null	no	null	no	null	no	no	no	null	null	no	no	no	no	no	null
egfr_mutation_result	null	null	null	null	null	null	null	null	null	null	null	null	null	null	null	null	null	null	null	null	null	null	null	null	null	null	null	null	null	null	null	null	null	null	null	null	null	null	null	null	null	null	null	null	null	null	null	null	null
histological_type	lung squamous cell carcinoma- not otherwise specified (nos)	lung squamous cell carcinoma- not otherwise specified (nos)	lung squamous cell carcinoma- not otherwise specified (nos)	lung squamous cell carcinoma- not otherwise specified (nos)	lung squamous cell carcinoma- not otherwise specified (nos)	lung squamous cell carcinoma- not otherwise specified (nos)	lung squamous cell carcinoma- not otherwise specified (nos)	lung squamous cell carcinoma- not otherwise specified (nos)	lung squamous cell carcinoma- not otherwise specified (nos)	lung squamous cell carcinoma- not otherwise specified (nos)	lung squamous cell carcinoma- not otherwise specified (nos)	lung squamous cell carcinoma- not otherwise specified (nos)	lung basaloid squamous cell carcinoma	lung squamous cell carcinoma- not otherwise specified (nos)	lung squamous cell carcinoma- not otherwise specified (nos)	lung basaloid squamous cell carcinoma	lung squamous cell carcinoma- not otherwise specified (nos)	lung squamous cell carcinoma- not otherwise specified (nos)	lung squamous cell carcinoma- not otherwise specified (nos)	lung squamous cell carcinoma- not otherwise specified (nos)	lung squamous cell carcinoma- not otherwise specified (nos)	lung squamous cell carcinoma- not otherwise specified (nos)	lung squamous cell carcinoma- not otherwise specified (nos)	null	lung squamous cell carcinoma- not otherwise specified (nos)	lung squamous cell carcinoma- not otherwise specified (nos)	lung squamous cell carcinoma- not otherwise specified (nos)	lung squamous cell carcinoma- not otherwise specified (nos)	lung squamous cell carcinoma- not otherwise specified (nos)	lung squamous cell carcinoma- not otherwise specified (nos)	lung basaloid squamous cell carcinoma	lung squamous cell carcinoma- not otherwise specified (nos)	lung squamous cell carcinoma- not otherwise specified (nos)	lung squamous cell carcinoma- not otherwise specified (nos)	lung squamous cell carcinoma- not otherwise specified (nos)	lung squamous cell carcinoma- not otherwise specified (nos)	lung squamous cell carcinoma- not otherwise specified (nos)	lung squamous cell carcinoma- not otherwise specified (nos)	lung squamous cell carcinoma- not otherwise specified (nos)	lung squamous cell carcinoma- not otherwise specified (nos)	lung squamous cell carcinoma- not otherwise specified (nos)	lung small cell squamous cell carcinoma	lung squamous cell carcinoma- not otherwise specified (nos)	lung squamous cell carcinoma- not otherwise specified (nos)	lung squamous cell carcinoma- not otherwise specified (nos)	lung squamous cell carcinoma- not otherwise specified (nos)	lung squamous cell carcinoma- not otherwise specified (nos)	lung squamous cell carcinoma- not otherwise specified (nos)	lung squamous cell carcinoma- not otherwise specified (nos)
history_of_neoadjuvant_treatment	no	no	no	no	no	no	no	no	no	no	no	no	no	no	no	no	no	no	no	no	no	no	no	no	no	no	no	no	no	no	no	no	no	no	no	no	no	no	no	no	no	no	no	no	no	no	no	no	no
karnofsky_performance_score	10	null	null	null	null	null	0	20	null	null	null	null	null	null	null	90	null	null	null	80	null	0	null	null	null	null	null	null	null	null	null	null	null	100	null	null	null	null	null	null	null	null	null	null	null	null	null	null	null
kras_gene_analysis_performed	null	no	no	yes	no	null	no	null	null	null	no	no	no	null	no	no	no	no	null	null	null	null	no	no	null	no	no	no	yes	null	null	no	null	null	no	null	no	null	no	no	no	no	null	no	no	no	no	no	null
kras_mutation_found	null	null	null	no	null	null	null	null	null	null	null	null	null	null	null	null	null	null	null	null	null	null	null	null	null	null	null	null	no	null	null	null	null	null	null	null	null	null	null	null	null	null	null	null	null	null	null	null	null
kras_mutation_result	null	null	null	null	null	null	null	null	null	null	null	null	null	null	null	null	null	null	null	null	null	null	null	null	null	null	null	null	null	null	null	null	null	null	null	null	null	null	null	null	null	null	null	null	null	null	null	null	null
location_in_lung_parenchyma	null	peripheral lung	central lung	null	null	null	null	null	null	null	null	null	peripheral lung	central lung	peripheral lung	central lung	null	peripheral lung	null	null	null	null	central lung	central lung	null	central lung	peripheral lung	peripheral lung	null	null	null	central lung	null	null	central lung	null	central lung	null	null	central lung	central lung	null	central lung	peripheral lung	peripheral lung	central lung	null	central lung	null
new_neoplasm_event_type	distant metastasis	null	null	null	null	null	null	null	null	null	distant metastasis	null	null	null	null	locoregionl recurrence	locoregionl recurrence	locoregionl recurrence	null	locoregionl recurrence	null	locoregionl recurrence	null	null	null	null	null	null	null	locoregionl recurrence	null	null	null	null	null	null	null	null	distant metastasis	null	null	null	null	null	null	null	null	null	null
new_tumor_event_after_initial_treatment	yes	no	yes	no	no	no	yes	no	null	no	yes	no	null	no	no	yes	yes	yes	no	yes	null	yes	no	no	yes	null	null	no	no	yes	no	null	null	no	yes	no	no	no	yes	no	null	no	no	null	no	null	no	no	no
number_pack_years_smoked	45	60	90	100	36	40	100	60	40	50	2.5	40	60	50	78	50	30	74	60	108	112	30	30	null	9	22	90	30	35	null	114	40	25	null	45	65	14	null	3	51	113	null	null	78	25	70	25	26	null
pathologic_m	mx	m0	m0	m0	mx	m0	m0	mx	m0	m0	mx	mx	m0	m0	m0	m0	mx	m0	m0	m0	m0	m0	m0	m0	m0	m0	m0	m0	m0	mx	m0	m0	m0	m0	m0	mx	mx	m0	mx	m0	m0	mx	m0	m0	m0	m0	m0	mx	m0
pathologic_n	n0	n0	n1	n0	n1	n0	n0	n0	n2	n1	n1	n0	n0	n0	n1	n0	n0	n2	n1	n2	n1	n0	n0	n1	n0	n1	n0	n0	n0	n1	n0	n1	n1	n0	n1	n1	n0	n0	n2	n0	n2	n0	n2	n1	n0	n0	n0	n0	n0
pathologic_t	t2a	t2	t2	t2a	t2b	t1b	t1	t2a	t2	t2	t3	t2	t1	t1	t1b	t2a	t1b	t2	t2	t2	t4	t2	t1b	t2	t2	t1	t3	t2a	t3	t3	t2	t2	t2	t2a	t3	t2	t3	t3	t4	t3	t2	t2	t4	t2	t2	t2	t2	t1b	t2
performance_status_scale_timing	null	null	null	preoperative	other	null	null	other	null	null	null	null	null	null	null	preoperative	null	preoperative	null	post-adjuvant therapy	null	null	null	null	null	null	null	null	preoperative	null	preoperative	null	null	post-adjuvant therapy	null	null	preoperative	null	null	null	null	null	null	null	null	null	null	null	null
person_neoplasm_cancer_status	with tumor	tumor free	null	tumor free	tumor free	tumor free	null	tumor free	tumor free	tumor free	with tumor	tumor free	null	tumor free	tumor free	with tumor	with tumor	with tumor	tumor free	null	tumor free	with tumor	tumor free	tumor free	with tumor	null	null	tumor free	tumor free	with tumor	tumor free	null	null	tumor free	null	tumor free	tumor free	tumor free	with tumor	null	null	with tumor	tumor free	null	tumor free	null	tumor free	tumor free	tumor free
post_bronchodilator_fev1_fvc_percent	null	66	null	46	59	69	null	null	null	null	null	64.8	null	null	null	null	null	null	null	69	null	null	null	null	null	null	null	null	null	null	77	null	null	null	null	59	67	null	null	null	null	91	null	null	null	null	null	62	null
post_bronchodilator_fev1_percent	null	91	null	57	53	67	null	null	null	null	null	1.33	null	null	null	null	null	null	null	2	null	null	null	null	null	null	null	null	null	null	50	null	null	null	null	83	86	null	null	null	null	73	null	null	null	null	null	92	null
pre_bronchodilator_fev1_fvc_percent	null	69	null	50	62	69	null	null	null	null	null	79.8	72	null	null	58	null	40	null	70	null	null	null	null	null	77.4	64	null	65	null	78	57	null	null	null	59	72	null	null	null	64.2	76	null	52.3	70	null	null	61	null
pre_bronchodilator_fev1_percent	null	91	null	59	52	67	null	null	null	null	null	0.94	94	null	null	63	null	53	null	2	null	null	null	null	null	93	104	null	76	null	45	67	null	null	null	79	92	null	null	null	84	75	null	57	85	null	null	87	null
primary_therapy_outcome_success	partial remission/response	complete remission/response	complete remission/response	complete remission/response	complete remission/response	complete remission/response	complete remission/response	complete remission/response	null	complete remission/response	null	stable disease	null	complete remission/response	null	complete remission/response	progressive disease	complete remission/response	complete remission/response	complete remission/response	null	null	complete remission/response	complete remission/response	null	null	null	complete remission/response	complete remission/response	progressive disease	complete remission/response	null	null	complete remission/response	complete remission/response	complete remission/response	complete remission/response	complete remission/response	null	null	null	progressive disease	complete remission/response	null	complete remission/response	null	complete remission/response	complete remission/response	null
residual_tumor	null	r0	r0	r0	r0	r0	r0	r0	r0	r0	null	null	r0	r0	null	r0	r0	r0	r0	null	r0	r0	r0	r0	r0	r0	r0	r0	r0	r0	rx	r0	rx	r0	r0	null	rx	null	null	r0	r0	r0	null	r0	r0	r0	r0	r0	r0
tissue_prospective_collection_indicator	yes	no	no	yes	yes	no	no	yes	no	no	no	no	no	no	yes	no	yes	no	no	null	no	no	no	no	no	no	no	yes	yes	yes	yes	no	no	yes	no	no	yes	yes	no	no	no	no	yes	no	no	no	no	yes	no
tissue_retrospective_collection_indicator	no	yes	yes	no	no	yes	yes	no	yes	yes	yes	yes	yes	yes	no	yes	no	yes	yes	null	yes	yes	yes	yes	yes	yes	yes	no	no	no	no	yes	yes	no	yes	yes	no	no	yes	yes	yes	yes	no	yes	yes	yes	yes	no	yes
tobacco_smoking_history	4	2	4	3	3	4	2	2	4	4	4	3	2	4	4	2	2	2	3	4	4	4	4	1	4	2	4	2	4	4	4	4	4	3	4	2	3	4	4	4	2	4	null	4	3	4	3	2	3
ethnicity	null	null	not hispanic or latino	not hispanic or latino	not hispanic or latino	null	null	not hispanic or latino	null	null	not hispanic or latino	not hispanic or latino	null	not hispanic or latino	not hispanic or latino	not hispanic or latino	not hispanic or latino	null	not hispanic or latino	not hispanic or latino	null	not hispanic or latino	not hispanic or latino	not hispanic or latino	not hispanic or latino	null	null	not hispanic or latino	not hispanic or latino	not hispanic or latino	not hispanic or latino	null	null	not hispanic or latino	null	not hispanic or latino	not hispanic or latino	not hispanic or latino	not hispanic or latino	null	null	not hispanic or latino	not hispanic or latino	null	null	null	null	not hispanic or latino	not hispanic or latino
gender	male	female	male	male	male	male	male	male	male	male	female	male	male	female	female	male	female	male	male	male	male	female	female	male	male	male	male	male	male	male	male	male	female	male	male	male	female	male	female	male	male	female	male	female	female	male	male	male	male
race	white	white	white	white	white	null	white	white	null	null	white	null	white	white	white	white	white	null	white	white	null	white	white	null	white	null	null	white	white	white	white	null	null	white	white	white	white	white	white	white	null	white	white	null	null	white	null	white	white
tumor_stage	stage ib	stage ib	stage iib	stage ib	stage iib	stage ia	stage ia	stage ib	stage iiia	stage iib	stage iii	stage ib	stage ia	stage ia	stage iia	stage ib	stage ia	stage iiia	stage iib	stage iiia	stage iiib	stage ib	stage ia	stage iib	stage ib	stage iia	stage iib	stage ib	stage iib	stage iiia	stage ib	stage iib	stage iib	stage ib	stage iiia	stage iib	stage iib	stage iib	stage iii	stage iib	stage iiia	stage ib	stage iiib	stage iib	stage ib	stage ib	stage ib	stage ia	stage ib
cigarettes_per_day	2.46575	3.28767	4.93151	5.47945	1.9726	2.19178	5.47945	3.28767	2.19178	2.73973	0.136986	2.19178	3.28767	2.73973	4.27397	2.73973	1.64384	4.05479	3.28767	5.91781	6.13699	1.64384	1.64384	null	0.493151	1.20548	4.93151	1.64384	1.91781	null	6.24658	2.19178	1.36986	null	2.46575	3.56164	0.767123	null	0.164384	2.79452	6.19178	null	null	4.27397	1.36986	3.83562	1.36986	1.42466	null
years_smoked	43	null	null	25	24	44	null	null	40	null	50	null	null	null	26	null	null	null	null	43	56	null	30	null	59	null	60	null	35	null	57	40	null	null	45	null	27	null	30	51	null	33	null	39	25	35	null	null	null
sample_type	primary tumor	primary tumor	primary tumor	primary tumor	primary tumor	primary tumor	primary tumor	primary tumor	primary tumor	primary tumor	primary tumor	primary tumor	primary tumor	primary tumor	primary tumor	primary tumor	primary tumor	primary tumor	primary tumor	primary tumor	primary tumor	primary tumor	primary tumor	primary tumor	primary tumor	primary tumor	primary tumor	primary tumor	primary tumor	primary tumor	primary tumor	primary tumor	primary tumor	primary tumor	primary tumor	primary tumor	primary tumor	primary tumor	primary tumor	primary tumor	primary tumor	primary tumor	primary tumor	primary tumor	primary tumor	primary tumor	primary tumor	primary tumor	primary tumor
tumor_stage_simplified	stage 1	stage 1	stage 2	stage 1	stage 2	stage 1	stage 1	stage 1	stage 3	stage 2	stage 3	stage 1	stage 1	stage 1	stage 2	stage 1	stage 1	stage 3	stage 2	stage 3	stage 3	stage 1	stage 1	stage 2	stage 1	stage 2	stage 2	stage 1	stage 2	stage 3	stage 1	stage 2	stage 2	stage 1	stage 3	stage 2	stage 2	stage 2	stage 3	stage 2	stage 3	stage 1	stage 3	stage 2	stage 1	stage 1	stage 1	stage 1	stage 1
os_event	1	0	0	0	0	0	1	1	0	0	1	0	0	1	0	0	0	1	1	1	1	1	0	0	1	1	0	0	0	1	0	0	null	0	1	1	0	0	1	1	1	1	0	1	0	0	0	0	0
os	360	1743	908	630	358	1052	1346	143	61	2811	340	2542	37	1874	83	910	289	678	80	428	306	2304	242	1475	474	1640	1884	995	826	442	699	4570	null	601	2284	2160	70	1031	387	708	1150	1656	660	351	1992	15	3123	401	3016
expression	18.864	19.159	19.538	19.601	19.811	19.976	20.069	20.076	20.151	20.204	20.227	20.248	20.26	20.305	20.322	20.366	20.367	20.378	20.425	20.436	20.442	20.488	20.515	20.644	20.654	20.666	20.701	20.719	20.726	20.749	20.774	20.795	20.799	20.801	20.81	20.824	20.832	20.839	20.839	20.872	20.873	20.875	20.879	20.885	20.894	20.903	20.903	20.905	20.918
[truncated: 709 more columns]

## Sheet: PAAD
Table S6, the clinical parameters and of IFITM3 in cancers
# region type = gene
# region name = IFITM3
# region coordinates = chr11:319669-327537
data_type	tcga_3a_a9is_01	tcga_3a_a9ir_01	tcga_3a_a9io_01	tcga_fb_aapp_01	tcga_3a_a9iv_01	tcga_s4_a8rm_01	tcga_us_a776_01	tcga_3a_a9il_01	tcga_hz_7924_01	tcga_hz_8638_01	tcga_fb_aapu_01	tcga_f2_6880_01	tcga_3a_a9ij_01	tcga_ib_a7lx_01	tcga_3a_a9in_01	tcga_ib_7652_01	tcga_hz_8636_01	tcga_hz_a8p1_01	tcga_hz_7926_01	tcga_s4_a8rp_01	tcga_2l_aaqm_01	tcga_lb_a7sx_01	tcga_hz_a9tj_06	tcga_ib_7890_01	tcga_h6_8124_01	tcga_hz_7918_01	tcga_hz_8519_01	tcga_fb_aaq2_01	tcga_ib_7897_01	tcga_us_a77g_01	tcga_hz_7289_01	tcga_2l_aaqa_01	tcga_ib_aaum_01	tcga_2j_aabu_01	tcga_ib_7654_01	tcga_hz_8315_01	tcga_ib_aaup_01	tcga_h6_a45n_11	tcga_s4_a8ro_01	tcga_hz_8003_01	tcga_ib_8127_01	tcga_ib_7645_01	tcga_ib_8126_01	tcga_f2_a8yn_01	tcga_rb_aa9m_01	tcga_hz_7922_01	tcga_ib_7644_01	tcga_ib_7886_01	tcga_hz_7919_01
cnv	-1	0	0	-1	0	0	1	-1	0	0	0	0	0	-1	0	-1	0	0	0	-1	-1	-1	null	0	0	-1	0	-1	0	0	1	0	0	-1	0	0	0	null	-1	0	-1	-1	0	0	0	0	0	-1	0
cg18058077	0.1	0.13	0.087	0.327	0.115	0.296	0.128	0.101	0.126	0.096	0.095	0.121	0.113	0.132	0.101	0.118	0.105	0.134	0.213	0.11	0.099	0.101	0.344	0.354	0.09	0.135	0.1	0.144	0.102	0.107	0.147	0.129	0.107	0.085	0.134	0.096	0.134	0.102	0.104	0.131	0.364	0.115	0.105	0.124	0.094	0.124	0.11	0.138	0.216
cg20045320	0.794	0.915	0.657	0.876	0.822	0.156	0.606	0.6	0.255	0.247	0.381	0.176	0.543	0.392	0.449	0.279	0.322	0.268	0.245	0.188	0.067	0.27	0.182	0.42	0.163	0.435	0.61	0.394	0.484	0.207	0.744	0.131	0.273	0.252	0.3	0.383	0.487	0.396	0.249	0.42	0.282	0.446	0.31	0.193	0.331	0.227	0.12	0.178	0.293
cg09122035	0.587	0.929	0.832	0.785	0.228	0.206	0.484	0.842	0.267	0.288	0.224	0.261	0.791	0.271	0.666	0.289	0.289	0.26	0.274	0.282	0.817	0.276	0.39	0.334	0.157	0.44	0.612	0.496	0.46	0.354	0.505	0.147	0.273	0.262	0.23	0.36	0.426	0.38	0.307	0.467	0.338	0.413	0.331	0.182	0.322	0.245	0.126	0.179	0.28
cg17990365	0.62	0.81	0.599	0.732	0.79	0.193	0.516	0.525	0.272	0.289	0.226	0.229	0.475	0.362	0.36	0.249	0.286	0.229	0.282	0.232	0.497	0.235	0.311	0.288	0.154	0.432	0.485	0.414	0.406	0.261	0.471	0.16	0.291	0.271	0.231	0.338	0.433	0.45	0.227	0.422	0.306	0.409	0.364	0.183	0.298	0.222	0.129	0.168	0.27
cg24897127	0.154	0.566	0.475	0.104	0.295	0.18	0.046	0.103	0.086	0.085	0.092	0.175	0.385	0.102	0.282	0.115	0.097	0.169	0.112	0.14	0.05	0.051	0.118	0.138	0.072	0.175	0.255	0.208	0.197	0.123	0.075	0.039	0.165	0.09	0.114	0.096	0.153	0.098	0.137	0.198	0.099	0.158	0.184	0.155	0.159	0.085	0.048	0.064	0.145
cg12876900	0.388	0.521	0.608	0.44	0.655	0.513	0.294	0.51	0.411	0.496	0.368	0.447	0.534	0.439	0.508	0.481	0.458	0.481	0.463	0.462	0.545	0.348	0.413	0.451	0.432	0.48	0.518	0.417	0.429	0.37	0.32	0.366	0.437	0.42	0.442	0.472	0.446	0.422	0.544	0.454	0.462	0.464	0.52	0.433	0.429	0.38	0.392	0.401	0.42
cg15218509	null	null	null	null	null	null	null	null	null	null	null	null	null	null	null	null	null	null	null	null	null	null	null	null	null	null	null	null	null	null	null	null	null	null	null	null	null	null	null	null	null	null	null	null	null	null	null	null	null
cg05013661	null	null	null	null	null	null	null	null	null	null	null	null	null	null	null	null	null	null	null	null	null	null	null	null	null	null	null	null	null	null	null	null	null	null	null	null	null	null	null	null	null	null	null	null	null	null	null	null	null
cg21052403	0.39	0.609	0.552	0.345	0.422	0.401	0.163	0.415	0.309	0.39	0.305	0.361	0.41	0.565	0.346	0.345	0.421	0.348	0.345	0.46	0.24	0.324	0.358	0.376	0.391	0.392	0.426	0.489	0.333	0.298	0.363	0.298	0.377	0.404	0.266	0.394	0.372	0.302	0.42	0.394	0.441	0.379	0.388	0.377	0.384	0.363	0.276	0.452	0.347
cg08596817	0.054	0.205	0.181	0.102	0.17	0.041	0.03	0.082	0.058	0.038	0.058	0.045	0.04	0.064	0.116	0.042	0.034	0.061	0.044	0.081	0.303	0.06	0.08	0.051	0.034	0.056	0.06	0.158	0.053	0.04	0.044	0.031	0.042	0.082	0.048	0.043	0.084	0.071	0.068	0.073	0.046	0.056	0.048	0.045	0.05	0.04	0.036	0.041	0.056
cg06046490	0.801	0.426	0.606	0.047	0.544	0.072	0.034	0.66	0.052	0.079	0.043	0.092	0.291	0.071	0.423	0.058	0.112	0.064	0.067	0.058	0.602	0.087	0.057	0.084	0.036	0.174	0.376	0.212	0.164	0.088	0.041	0.049	0.06	0.078	0.048	0.125	0.207	0.218	0.064	0.166	0.109	0.146	0.177	0.037	0.111	0.055	0.034	0.066	0.096
cg14885742	0.817	0.629	0.429	null	null	0.195	0.156	0.543	0.19	0.204	0.25	0.386	0.233	0.284	0.337	0.214	0.184	0.176	0.238	0.145	0.202	0.266	null	0.13	0.223	0.39	0.235	0.348	0.365	0.291	0.234	0.275	0.243	0.154	0.239	0.184	0.456	0.516	0.203	0.36	0.212	0.296	0.342	0.07	0.304	0.176	0.12	0.114	0.277
cg20008734	null	null	null	null	null	null	null	null	null	null	null	null	null	null	null	null	null	null	null	null	null	null	null	null	null	null	null	null	null	null	null	null	null	null	null	null	null	null	null	null	null	null	null	null	null	null	null	null	null
cg22787186	null	null	null	null	null	null	null	null	null	null	null	null	null	null	null	null	null	null	null	null	null	null	null	null	null	null	null	null	null	null	null	null	null	null	null	null	null	null	null	null	null	null	null	null	null	null	null	null	null
cg06990460	null	null	null	null	null	null	null	null	null	null	null	null	null	null	null	null	null	null	null	null	null	null	null	null	null	null	null	null	null	null	null	null	null	null	null	null	null	null	null	null	null	null	null	null	null	null	null	null	null
cg23741639	null	null	null	null	null	null	null	null	null	null	null	null	null	null	null	null	null	null	null	null	null	null	null	null	null	null	null	null	null	null	null	null	null	null	null	null	null	null	null	null	null	null	null	null	null	null	null	null	null
cg20151221	null	null	null	null	null	null	null	null	null	null	null	null	null	null	null	null	null	null	null	null	null	null	null	null	null	null	null	null	null	null	null	null	null	null	null	null	null	null	null	null	null	null	null	null	null	null	null	null	null
cg21958457	null	null	null	null	null	null	null	null	null	null	null	null	null	null	null	null	null	null	null	null	null	null	null	null	null	null	null	null	null	null	null	null	null	null	null	null	null	null	null	null	null	null	null	null	null	null	null	null	null
cg14276515	null	null	null	null	null	null	null	null	null	null	null	null	null	null	null	null	null	null	null	null	null	null	null	null	null	null	null	null	null	null	null	null	null	null	null	null	null	null	null	null	null	null	null	null	null	null	null	null	null
cg22258600	null	null	null	null	null	null	null	null	null	null	null	null	null	null	null	null	null	null	null	null	null	null	null	null	null	null	null	null	null	null	null	null	null	null	null	null	null	null	null	null	null	null	null	null	null	null	null	null	null
cg09597767	0.969	0.984	0.981	0.986	0.974	0.981	0.98	0.981	0.981	0.974	0.984	0.949	0.834	0.981	0.966	0.97	0.982	0.976	0.976	0.98	0.906	0.978	0.981	0.978	0.987	0.972	0.973	0.976	0.982	0.973	0.973	0.98	0.969	0.973	0.976	0.981	0.984	0.976	0.98	0.944	0.97	0.948	0.984	0.969	0.98	0.984	0.979	0.972	0.981
cg03071500	0.905	0.966	0.962	0.94	0.926	0.951	0.964	0.894	0.965	0.96	0.946	0.913	0.778	0.938	0.879	0.914	0.966	0.93	0.949	0.937	0.923	0.944	0.95	0.947	0.966	0.942	0.948	0.931	0.942	0.927	0.959	0.973	0.889	0.916	0.953	0.968	0.949	0.919	0.938	0.905	0.947	0.845	0.966	0.909	0.964	0.969	0.939	0.916	0.953
cg21757951	0.145	0.618	0.511	0.209	0.24	0.295	0.238	0.058	0.118	0.136	0.192	0.307	0.183	0.207	0.297	0.204	0.19	0.264	0.084	0.277	0.051	0.066	0.301	0.338	0.136	0.166	0.298	0.224	0.25	0.232	0.237	0.093	0.229	0.204	0.207	0.238	0.042	0.04	0.194	0.244	0.228	0.094	0.16	0.157	0.362	0.103	0.292	0.101	0.124
adenocarcinoma_invasion	yes	yes	yes	yes	yes	yes	yes	yes	yes	yes	yes	yes	yes	yes	yes	yes	yes	yes	yes	yes	yes	yes	yes	yes	yes	yes	yes	yes	yes	yes	yes	yes	yes	yes	yes	yes	yes	yes	yes	yes	yes	yes	yes	yes	yes	yes	yes	yes	yes
age_at_initial_pathologic_diagnosis	67	64	55	71	59	67	61	39	60	84	41	70	65	57	62	49	58	81	57	77	52	74	70	73	56	72	73	81	53	64	77	76	76	56	80	54	68	88	75	65	59	44	79	76	43	61	65	80	52
alcoholic_exposure_category	null	occasionl drinker	occasionl drinker	social drinker	social drinker	weekly drinker	none	null	null	null	none	daily drinker	null	occasionl drinker	daily drinker	none	null	null	null	social drinker	daily drinker	daily drinker	null	occasionl drinker	occasionl drinker	null	null	none	social drinker	daily drinker	null	none	none	daily drinker	null	null	none	daily drinker	weekly drinker	null	null	null	none	occasionl drinker	none	null	occasionl drinker	daily drinker	null
amount_of_alcohol_consumption_per_day	null	null	null	null	null	3	null	null	null	null	null	2	null	null	1	null	null	null	null	null	4	null	null	null	null	null	null	null	null	3	null	null	null	1	null	null	null	1	2	null	null	null	null	null	null	null	null	2	null
anatomic_neoplasm_subdivision	body of pancreas	tail of pancreas	body of pancreas	head of pancreas	tail of pancreas	other (please specify)	head of pancreas	head of pancreas	head of pancreas	head of pancreas	head of pancreas	head of pancreas	head of pancreas	head of pancreas	body of pancreas	body of pancreas	tail of pancreas	tail of pancreas	head of pancreas	head of pancreas	other (please specify)	head of pancreas	tail of pancreas	tail of pancreas	head of pancreas	head of pancreas	head of pancreas	head of pancreas	head of pancreas	head of pancreas	head of pancreas	head of pancreas	head of pancreas	head of pancreas	head of pancreas	head of pancreas	head of pancreas	tail of pancreas	head of pancreas	head of pancreas	head of pancreas	head of pancreas	head of pancreas	head of pancreas	tail of pancreas	head of pancreas	head of pancreas	head of pancreas	head of pancreas
anatomic_treatment_site	null	null	null	primary tumor field	null	null	null	null	null	null	null	null	null	null	primary tumor field	null	null	null	null	regionl site	null	null	null	null	primary tumor field	primary tumor field	primary tumor field	null	null	null	distant site	null	null	null	null	null	null	null	primary tumor field	null	null	null	null	null	null	null	null	null	null
family_history_of_cancer	no	yes	no	yes	yes	yes	no	no	null	null	null	no	no	null	yes	no	null	no	null	yes	null	yes	null	null	yes	null	null	no	yes	null	null	null	null	no	null	null	yes	yes	no	null	no	no	yes	yes	yes	null	no	no	null
frequency_of_alcohol_consumption	null	null	null	null	null	4	null	null	null	null	null	7	null	null	7	null	null	null	null	null	7	7	null	null	null	null	null	null	null	7	null	null	null	7	null	null	null	7	3	null	null	null	null	null	null	null	null	7	null
histologic_grading_tier_category	four tier	four tier	four tier	null	four tier	three tier	four tier	four tier	null	null	three tier	four tier	four tier	null	four tier	null	four tier	four tier	null	three tier	three tier	null	four tier	null	three tier	null	four tier	four tier	null	four tier	null	three tier	three tier	four tier	three tier	four tier	null	null	three tier	null	null	null	null	null	four tier	four tier	null	null	four tier
histological_type	pancreas-adenocarcinoma-other subtype	pancreas-adenocarcinoma-other subtype	pancreas-adenocarcinoma-other subtype	pancreas-adenocarcinoma ductal type	pancreas-adenocarcinoma-other subtype	pancreas-adenocarcinoma ductal type	pancreas-colloid (mucinous non-cystic) carcinoma	pancreas-adenocarcinoma-other subtype	pancreas-adenocarcinoma ductal type	pancreas-colloid (mucinous non-cystic) carcinoma	pancreas-adenocarcinoma ductal type	pancreas-adenocarcinoma ductal type	pancreas-adenocarcinoma-other subtype	pancreas-adenocarcinoma ductal type	pancreas-adenocarcinoma-other subtype	pancreas-adenocarcinoma ductal type	pancreas-adenocarcinoma ductal type	pancreas-adenocarcinoma ductal type	pancreas-adenocarcinoma ductal type	pancreas-adenocarcinoma ductal type	pancreas-adenocarcinoma-other subtype	pancreas-adenocarcinoma ductal type	pancreas-adenocarcinoma-other subtype	pancreas-adenocarcinoma ductal type	pancreas-adenocarcinoma ductal type	pancreas-adenocarcinoma ductal type	pancreas-adenocarcinoma-other subtype	pancreas-adenocarcinoma ductal type	pancreas-adenocarcinoma ductal type	pancreas-adenocarcinoma ductal type	pancreas-adenocarcinoma-other subtype	pancreas-adenocarcinoma ductal type	pancreas-adenocarcinoma ductal type	pancreas-adenocarcinoma ductal type	pancreas-adenocarcinoma ductal type	pancreas-adenocarcinoma ductal type	pancreas-adenocarcinoma ductal type	pancreas-adenocarcinoma-other subtype	pancreas-adenocarcinoma ductal type	pancreas-adenocarcinoma ductal type	pancreas-adenocarcinoma ductal type	pancreas-adenocarcinoma ductal type	pancreas-adenocarcinoma ductal type	pancreas-adenocarcinoma ductal type	pancreas-adenocarcinoma ductal type	pancreas-adenocarcinoma ductal type	pancreas-adenocarcinoma ductal type	pancreas-adenocarcinoma ductal type	pancreas-adenocarcinoma ductal type
history_of_chronic_pancreatitis	no	no	no	no	no	no	no	no	null	null	yes	no	no	no	no	no	null	no	null	no	no	yes	null	no	no	null	null	no	no	no	null	no	no	no	no	null	no	no	no	null	no	no	no	no	no	null	no	no	null
history_of_diabetes	no	no	yes	no	no	yes	yes	no	null	null	no	yes	no	no	no	no	null	no	null	no	null	no	null	no	no	null	null	yes	no	no	null	no	yes	no	no	null	yes	no	no	null	no	no	yes	yes	no	null	yes	no	null
history_of_neoadjuvant_treatment	no	no	no	no	no	no	no	no	no	no	no	no	no	no	no	no	no	no	no	no	no	no	no	no	no	no	no	no	no	no	no	no	no	no	yes, radiation prior to resection	no	no	no	no	no	no	no	no	no	no	no	no	no	no
maximum_tumor_dimension	8	4	3	5.5	3	6	3	1.3	5	0.3	4	2.2	3.5	5.5	5	4.2	9	5	3.5	2.8	14	2.5	8	2.8	3	5.5	1.8	5.5	3.5	2	4.5	12	2.1	3.3	3	6	2.7	9	4	2.8	4.5	4.5	3.5	4.8	2	3	2.3	6	4
neoplasm_histologic_grade	g1	g1	g1	g3	g1	g3	g2	g1	g2	gx	g2	g1	g1	g2	g2	g2	g3	g1	g1	g3	g1	g2	g2	g3	g3	g3	g3	g3	g2	g2	g1	g2	g3	g3	g2	g2	g2	g3	g2	g2	g2	g1	g1	g2	g3	g1	g2	g3	g2
new_neoplasm_event_occurrence_anatomic_site	null	null	null	lung	null	null	null	null	null	null	null	null	null	lung	null	null	null	null	lung	null	null	null	peritoneal surfaces	liver	liver	liver	null	liver	null	null	liver	null	null	liver	null	null	null	tumor bed	non-regionl / distant lymph nodes	liver	other, specify	lung	lung	null	liver	null	null	null	null
new_neoplasm_event_type	null	null	null	distant metastasis	null	null	null	null	distant metastasis	null	null	null	null	distant metastasis	null	null	null	null	distant metastasis	null	null	null	distant metastasis	distant metastasis	distant metastasis	distant metastasis	null	distant metastasis	null	null	distant metastasis	null	null	distant metastasis	null	null	null	locoregionl recurrence	distant metastasis	distant metastasis	distant metastasis	distant metastasis	distant metastasis	null	distant metastasis	null	null	null	null
new_tumor_event_after_initial_treatment	null	no	no	yes	no	no	no	no	yes	no	no	null	no	yes	no	no	no	no	yes	null	no	no	yes	yes	yes	yes	no	yes	no	null	yes	no	no	yes	no	null	no	yes	yes	yes	yes	yes	yes	no	yes	no	no	no	null
number_of_lymphnodes_positive_by_he	0	0	null	3	0	1	0	5	0	0	0	1	0	4	null	1	0	0	2	2	16	7	0	0	2	11	0	2	2	3	1	6	1	2	2	0	7	1	1	1	3	5	5	0	1	3	3	4	2
number_of_lymphnodes_positive_by_ihc	0	0	null	null	0	0	0	0	null	null	null	null	0	null	null	null	null	null	null	0	null	0	0	null	0	null	null	null	null	0	null	null	null	0	null	null	null	0	0	null	null	null	null	null	null	null	null	null	null
number_pack_years_smoked	null	null	null	null	null	25	null	null	null	null	null	15	25	null	null	null	null	15	null	26	null	40	null	null	3.5	null	null	null	null	null	null	30	null	null	null	null	null	1	null	null	40	null	4	60	null	null	30	35	null
pathologic_m	mx	mx	mx	mx	mx	mx	mx	mx	mx	mx	mx	m0	mx	mx	mx	m0	m1	mx	mx	mx	mx	mx	m1	m0	m0	m0	mx	mx	m0	mx	mx	mx	m0	m0	m0	mx	m0	mx	mx	mx	m0	m0	m0	m0	mx	mx	m1	m0	m0
pathologic_n	n0	n0	nx	n1	n0	n1	n0	null	n0	n0	n0	n1	n0	n1	nx	n1	n0	n0	n1	n1	n1	n1	n0	n0	n1	n1	n0	n1	n1	n1	n1	n1	n1	n1	n1	n0	n1	n1	n1	n1	n1	n1	n1	n0	n1	n1	n1	n1	n1
pathologic_t	t2	t2	tx	t3	t2	t3	t3	t1	t3	t1	t3	t3	t2	t3	t2	t3	t3	t2	t3	t3	t3	t3	t3	t2	t3	t3	t1	t3	t3	t3	t3	t3	t2	t3	t2	t3	t3	t3	t3	t3	t3	t3	t4	t3	t1	t3	t3	t3	t3
person_neoplasm_cancer_status	null	tumor free	tumor free	with tumor	tumor free	tumor free	tumor free	tumor free	with tumor	tumor free	with tumor	null	tumor free	with tumor	tumor free	tumor free	with tumor	tumor free	with tumor	null	tumor free	null	with tumor	with tumor	with tumor	with tumor	tumor free	with tumor	with tumor	tumor free	with tumor	with tumor	with tumor	with tumor	with tumor	with tumor	tumor free	with tumor	with tumor	with tumor	with tumor	with tumor	null	with tumor	with tumor	null	with tumor	tumor free	with tumor
primary_therapy_outcome_success	null	complete remission/response	null	progressive disease	complete remission/response	complete remission/response	complete remission/response	null	complete remission/response	complete remission/response	progressive disease	null	complete remission/response	null	complete remission/response	complete remission/response	progressive disease	null	progressive disease	null	stable disease	stable disease	null	null	complete remission/response	complete remission/response	complete remission/response	progressive disease	progressive disease	null	null	progressive disease	partial remission/response	progressive disease	null	null	complete remission/response	progressive disease	complete remission/response	complete remission/response	complete remission/response	progressive disease	null	progressive disease	progressive disease	null	progressive disease	null	null
residual_tumor	r0	r0	r0	r0	r0	r0	r0	r0	r0	r0	r1	r0	r0	r0	r1	r1	r1	r0	rx	r0	r1	r1	r0	r0	r0	r0	r0	r1	r0	r0	rx	r1	r0	r0	r0	r1	r1	null	r1	r0	r1	r0	r1	r1	r0	r0	r1	r1	r1
tobacco_smoking_history	1	4	1	3	1	3	1	1	null	null	1	3	3	4	1	1	null	3	null	3	1	2	null	1	3	null	null	1	5	1	null	2	1	1	1	null	3	3	1	null	4	1	3	3	1	null	2	2	null
ethnicity	not hispanic or latino	not hispanic or latino	not hispanic or latino	not hispanic or latino	not hispanic or latino	not hispanic or latino	not hispanic or latino	not hispanic or latino	not hispanic or latino	not hispanic or latino	not hispanic or latino	null	not hispanic or latino	not hispanic or latino	not hispanic or latino	not hispanic or latino	not hispanic or latino	not hispanic or latino	not hispanic or latino	null	null	not hispanic or latino	not hispanic or latino	null	not hispanic or latino	not hispanic or latino	not hispanic or latino	not hispanic or latino	not hispanic or latino	not hispanic or latino	not hispanic or latino	null	not hispanic or latino	null	not hispanic or latino	not hispanic or latino	not hispanic or latino	not hispanic or latino	not hispanic or latino	not hispanic or latino	not hispanic or latino	null	not hispanic or latino	not hispanic or latino	not hispanic or latino	not hispanic or latino	not hispanic or latino	not hispanic or latino	not hispanic or latino
gender	male	female	male	male	female	male	male	female	female	female	female	male	male	male	female	female	female	male	male	female	male	female	male	male	female	male	male	female	female	male	male	male	male	male	male	female	male	female	female	female	male	female	female	male	male	female	female	male	female
race	white	white	white	white	white	white	white	white	white	white	asian	white	white	white	white	asian	white	white	black or african american	white	white	black or african american	white	null	white	white	white	white	white	white	white	white	white	white	white	white	white	white	white	white	white	null	white	white	white	white	white	white	white
tumor_stage	stage ib	stage ib	null	stage iib	stage ib	stage iib	stage iia	stage i	stage iia	stage ia	stage iia	stage iib	stage ib	stage iib	stage ib	stage iib	stage iv	stage ib	stage iib	stage iib	stage iib	stage iib	stage iv	stage ib	stage iib	stage iib	stage ia	stage iib	stage iib	stage iib	stage iib	stage iib	stage iib	stage iib	stage iib	stage iia	stage iib	stage iib	stage iib	stage iib	stage iib	stage iib	stage iii	stage iia	stage iib	stage iib	stage iv	stage iib	stage iib
alcohol_history	no	yes	yes	yes	yes	yes	yes	no	no	no	yes	yes	no	yes	yes	yes	no	no	no	yes	yes	yes	no	yes	yes	no	no	yes	yes	yes	no	yes	yes	yes	no	null	yes	yes	yes	null	null	null	yes	yes	yes	no	yes	yes	no
cigarettes_per_day	null	null	null	null	null	1.36986	null	null	null	null	null	0.821918	1.36986	null	null	null	null	0.821918	null	1.42466	null	2.19178	null	null	0.191781	null	null	null	null	null	null	1.64384	null	null	null	null	null	0.0547945	null	null	2.19178	null	0.219178	3.28767	null	null	1.64384	1.91781	null
years_smoked	null	15	null	null	null	25	null	null	null	null	null	null	30	null	null	null	null	15	null	null	null	null	null	null	7	null	null	null	null	null	null	null	null	null	null	null	null	null	null	null	40	null	4	null	null	null	null	null	null
sample_type	primary tumor	primary tumor	primary tumor	primary tumor	primary tumor	primary tumor	primary tumor	primary tumor	primary tumor	primary tumor	primary tumor	primary tumor	primary tumor	primary tumor	primary tumor	primary tumor	primary tumor	primary tumor	primary tumor	primary tumor	primary tumor	primary tumor	metastatic	primary tumor	primary tumor	primary tumor	primary tumor	primary tumor	primary tumor	primary tumor	primary tumor	primary tumor	primary tumor	primary tumor	primary tumor	primary tumor	primary tumor	solid tissue normal	primary tumor	primary tumor	primary tumor	primary tumor	primary tumor	primary tumor	primary tumor	primary tumor	primary tumor	primary tumor	primary tumor
tumor_stage_simplified	stage 1	stage 1	null	stage 2	stage 1	stage 2	stage 2	stage 1	stage 2	stage 1	stage 2	stage 2	stage 1	stage 2	stage 1	stage 2	stage 4	stage 1	stage 2	stage 2	stage 2	stage 2	stage 4	stage 1	stage 2	stage 2	stage 1	stage 2	stage 2	stage 2	stage 2	stage 2	stage 2	stage 2	stage 2	stage 2	stage 2	stage 2	stage 2	stage 2	stage 2	stage 2	stage 3	stage 2	stage 2	stage 2	stage 4	stage 2	stage 2
os_event	0	0	0	1	0	0	0	0	0	1	1	0	0	1	0	0	1	0	1	1	0	1	0	1	0	0	0	1	1	1	1	1	0	1	1	1	0	1	0	1	0	1	0	0	0	0	1	1	1
os	998	1542	1942	485	1103	737	1216	2741	840	151	381	289	1854	250	2084	1116	545	7	518	702	1383	393	603	598	392	969	454	153	486	12	661	143	8	277	476	299	431	421	525	596	522	1502	462	517	286	4	394	123	593
expression	18.695	19.772	20.05	20.272	20.488	21.278	21.283	21.312	21.326	21.787	21.807	21.858	21.87	21.882	21.899	21.95	22.033	22.107	22.129	22.149	22.174	22.2	22.226	22.252	22.263	22.294	22.306	22.34	22.341	22.402	22.408	22.409	22.409	22.41	22.442	22.454	22.466	22.502	22.549	22.552	22.587	22.6	22.601	22.605	22.611	22.625	22.633	22.664	22.676
[truncated: 174 more columns]

## Sheet: STAD
Table S6, the clinical parameters and of IFITM3 in cancers
# region type = gene
# region name = IFITM3
# region coordinates = chr11:319669-327537
data_type	tcga_br_4294_01	tcga_br_a4cr_01	tcga_cd_8533_01	tcga_in_ab1v_11	tcga_br_4369_01	tcga_hu_8238_11	tcga_vq_a925_01	tcga_cg_5725_01	tcga_in_7806_11	tcga_cg_4443_01	tcga_cd_8528_01	tcga_cg_4460_01	tcga_d7_6815_01	tcga_cd_8531_01	tcga_d7_6526_01	tcga_br_8367_01	tcga_br_6457_11	tcga_br_7851_01	tcga_d7_a6f2_01	tcga_in_7806_01	tcga_br_7851_11	tcga_br_8682_01	tcga_fp_7829_01	tcga_cg_4304_01	tcga_in_8663_01	tcga_hu_a4gj_01	tcga_vq_aa6g_01	tcga_fp_a9tm_01	tcga_in_ab1x_11	tcga_cg_4305_01	tcga_vq_a8pe_01	tcga_d7_a6ev_01	tcga_br_7703_11	tcga_in_ab1v_01	tcga_br_8373_01	tcga_br_6710_01	tcga_vq_aa68_01	tcga_vq_a927_01	tcga_hu_a4gp_01	tcga_br_4257_01	tcga_in_8663_11	tcga_br_6452_01	tcga_cg_5722_11	tcga_b7_a5tj_01	tcga_vq_a8pj_01	tcga_hu_a4g9_01	tcga_cg_5732_01	tcga_cg_4442_01	tcga_cg_4444_01
cnv	-1	0	0	null	1	null	-2	-1	null	-1	1	-1	-1	0	-1	0	null	0	0	0	null	0	0	-1	-1	0	0	0	null	0	-1	0	null	0	1	0	-1	0	0	1	null	0	null	1	1	0	-1	0	-1
cg18058077	null	0.104	0.357	null	null	null	0.106	0.141	null	null	0.104	null	0.162	0.129	0.107	0.178	null	0.15	0.102	0.12	null	0.097	0.169	null	0.127	0.136	0.344	0.205	null	null	0.136	0.104	null	0.125	0.095	0.162	0.11	0.109	0.081	null	null	0.124	null	0.088	0.111	0.197	0.28	null	null
cg20045320	null	0.149	0.716	null	null	null	0.206	0.282	null	null	0.317	null	0.133	0.617	0.272	0.296	null	0.67	0.231	0.21	null	0.195	0.216	null	0.055	0.494	0.21	0.375	null	null	0.35	0.278	null	0.202	0.23	0.212	0.317	0.183	0.179	null	null	0.339	null	0.253	0.135	0.114	0.542	null	null
cg09122035	null	0.121	0.817	null	null	null	0.293	0.415	null	null	0.326	null	0.158	0.867	0.296	0.248	null	0.49	0.312	0.231	null	0.328	0.27	null	0.084	0.664	0.235	0.371	null	null	0.414	0.24	null	0.232	0.214	0.211	0.25	0.16	0.348	null	null	0.282	null	0.226	0.238	0.127	0.512	null	null
cg17990365	null	0.296	0.693	null	null	null	0.207	0.379	null	null	0.282	null	0.191	0.77	0.343	0.276	null	0.519	0.305	0.243	null	0.269	0.285	null	0.092	0.617	0.252	0.349	null	null	0.426	0.264	null	0.262	0.229	0.242	0.307	0.21	0.217	null	null	0.323	null	0.225	0.186	0.117	0.477	null	null
cg24897127	null	0.064	0.276	null	null	null	0.069	0.33	null	null	0.036	null	0.073	0.092	0.077	0.075	null	0.189	0.075	0.092	null	0.102	0.076	null	0.041	0.224	0.042	0.063	null	null	0.153	0.051	null	0.069	0.042	0.104	0.076	0.088	0.112	null	null	0.102	null	0.058	0.052	0.052	0.609	null	null
cg12876900	null	0.424	0.573	null	null	null	0.433	0.622	null	null	0.353	null	0.456	0.38	0.409	0.395	null	0.46	0.31	0.396	null	0.428	0.407	null	0.472	0.294	0.356	0.362	null	null	0.408	0.408	null	0.401	0.38	0.487	0.431	0.329	0.27	null	null	0.446	null	0.318	0.361	0.411	0.48	null	null
cg15218509	null	null	null	null	null	null	null	null	null	null	null	null	null	null	null	null	null	null	null	null	null	null	null	null	null	null	null	null	null	null	null	null	null	null	null	null	null	null	null	null	null	null	null	null	null	null	null	null	null
cg05013661	null	null	null	null	null	null	null	null	null	null	null	null	null	null	null	null	null	null	null	null	null	null	null	null	null	null	null	null	null	null	null	null	null	null	null	null	null	null	null	null	null	null	null	null	null	null	null	null	null
cg21052403	null	0.412	0.46	null	null	null	0.291	0.534	null	null	0.234	null	0.381	0.588	0.385	0.287	null	0.489	0.313	0.349	null	0.328	0.331	null	0.403	0.241	0.307	0.318	null	null	0.396	0.301	null	0.282	0.308	0.32	0.366	0.251	0.253	null	null	0.329	null	0.319	0.21	0.319	0.416	null	null
cg08596817	null	0.037	0.069	null	null	null	0.06	0.175	null	null	0.033	null	0.046	0.074	0.043	0.041	null	0.069	0.041	0.045	null	0.055	0.043	null	0.044	0.068	0.05	0.043	null	null	0.07	0.035	null	0.073	0.03	0.043	0.051	0.044	0.039	null	null	0.038	null	0.038	0.054	0.038	0.054	null	null
cg06046490	null	0.038	0.215	null	null	null	0.081	0.371	null	null	0.038	null	0.049	0.316	0.057	0.056	null	0.148	0.059	0.045	null	0.068	0.033	null	0.04	0.19	0.048	0.08	null	null	0.185	0.047	null	0.068	0.049	0.044	0.114	0.062	0.041	null	null	0.079	null	0.046	0.05	0.044	0.333	null	null
cg14885742	null	0.264	0.256	null	null	null	0.495	0.619	null	null	0.113	null	0.303	0.336	0.313	0.172	null	0.317	0.164	0.171	null	0.179	0.329	null	0.137	0.565	0.171	0.274	null	null	0.266	0.094	null	0.158	0.254	0.172	0.462	0.093	0.122	null	null	0.29	null	0.332	0.26	0.262	0.566	null	null
cg20008734	null	null	null	null	null	null	null	null	null	null	null	null	null	null	null	null	null	null	null	null	null	null	null	null	null	null	null	null	null	null	null	null	null	null	null	null	null	null	null	null	null	null	null	null	null	null	null	null	null
cg22787186	null	null	null	null	null	null	null	null	null	null	null	null	null	null	null	null	null	null	null	null	null	null	null	null	null	null	null	null	null	null	null	null	null	null	null	null	null	null	null	null	null	null	null	null	null	null	null	null	null
cg06990460	null	null	null	null	null	null	null	null	null	null	null	null	null	null	null	null	null	null	null	null	null	null	null	null	null	null	null	null	null	null	null	null	null	null	null	null	null	null	null	null	null	null	null	null	null	null	null	null	null
cg23741639	null	null	null	null	null	null	null	null	null	null	null	null	null	null	null	null	null	null	null	null	null	null	null	null	null	null	null	null	null	null	null	null	null	null	null	null	null	null	null	null	null	null	null	null	null	null	null	null	null
cg20151221	null	null	null	null	null	null	null	null	null	null	null	null	null	null	null	null	null	null	null	null	null	null	null	null	null	null	null	null	null	null	null	null	null	null	null	null	null	null	null	null	null	null	null	null	null	null	null	null	null
cg21958457	null	null	null	null	null	null	null	null	null	null	null	null	null	null	null	null	null	null	null	null	null	null	null	null	null	null	null	null	null	null	null	null	null	null	null	null	null	null	null	null	null	null	null	null	null	null	null	null	null
cg14276515	null	null	null	null	null	null	null	null	null	null	null	null	null	null	null	null	null	null	null	null	null	null	null	null	null	null	null	null	null	null	null	null	null	null	null	null	null	null	null	null	null	null	null	null	null	null	null	null	null
cg22258600	null	null	null	null	null	null	null	null	null	null	null	null	null	null	null	null	null	null	null	null	null	null	null	null	null	null	null	null	null	null	null	null	null	null	null	null	null	null	null	null	null	null	null	null	null	null	null	null	null
cg09597767	null	0.934	0.988	null	null	null	0.985	0.977	null	null	0.987	null	0.976	0.983	0.977	0.984	null	0.975	0.982	0.987	null	0.981	0.979	null	0.985	0.986	0.982	0.976	null	null	0.966	0.899	null	0.967	0.984	0.965	0.978	0.952	0.978	null	null	0.982	null	0.981	0.986	0.977	0.966	null	null
cg03071500	null	0.922	0.956	null	null	null	0.951	0.906	null	null	0.963	null	0.95	0.955	0.917	0.962	null	0.938	0.945	0.967	null	0.96	0.948	null	0.954	0.953	0.955	0.96	null	null	0.948	0.827	null	0.943	0.955	0.918	0.95	0.887	0.918	null	null	0.947	null	0.935	0.964	0.945	0.816	null	null
cg21757951	null	0.07	0.125	null	null	null	0.074	0.175	null	null	0.061	null	0.163	0.045	0.071	0.196	null	0.117	0.116	0.08	null	0.17	0.086	null	0.374	0.053	0.114	0.156	null	null	0.12	0.126	null	0.237	0.069	0.178	0.067	0.156	0.098	null	null	0.202	null	0.113	0.056	0.235	0.158	null	null
age_at_initial_pathologic_diagnosis	65	70	48	63	75	56	66	72	50	68	43	66	70	66	67	55	69	74	62	50	74	52	69	84	68	60	68	77	78	69	78	71	81	63	65	41	52	81	62	79	68	78	67	74	53	67	66	85	76
anatomic_neoplasm_subdivision	fundus/body	fundus/body	antrum/distal	gastroesophageal junction	cardia/proximal	antrum/distal	antrum/distal	cardia/proximal	gastroesophageal junction	fundus/body	antrum/distal	fundus/body	fundus/body	fundus/body	fundus/body	fundus/body	fundus/body	fundus/body	fundus/body	gastroesophageal junction	fundus/body	antrum/distal	gastroesophageal junction	cardia/proximal	gastroesophageal junction	antrum/distal	cardia/proximal	gastroesophageal junction	gastroesophageal junction	antrum/distal	cardia/proximal	antrum/distal	fundus/body	gastroesophageal junction	fundus/body	gastroesophageal junction	gastroesophageal junction	fundus/body	antrum/distal	antrum/distal	gastroesophageal junction	fundus/body	fundus/body	fundus/body	fundus/body	fundus/body	cardia/proximal	antrum/distal	fundus/body
anatomic_treatment_site	null	null	null	null	null	null	null	null	null	null	regionl site	null	null	regionl site	null	null	null	null	null	null	null	null	primary tumor field	null	null	null	null	primary tumor field	null	null	null	null	null	null	null	null	regionl site	null	null	null	null	null	null	null	null	null	null	null	primary tumor field
antireflux_treatment	no	null	null	null	no	null	no	null	yes	null	null	null	no	null	no	null	null	null	no	yes	null	null	null	null	null	null	no	yes	null	null	no	no	null	null	null	null	no	no	null	no	null	null	yes	yes	no	null	yes	null	null
barretts_esophagus	null	null	null	yes	null	yes	no	no	no	null	null	null	no	null	no	null	null	null	null	no	null	no	null	null	yes	no	no	no	null	null	no	no	null	yes	null	null	no	no	no	null	yes	null	no	null	no	no	no	null	null
family_history_of_stomach_cancer	null	no	no	null	null	no	no	no	no	null	null	null	yes	null	no	no	no	no	no	no	no	no	null	null	null	no	no	no	null	null	yes	no	no	null	no	no	no	no	no	null	null	no	no	null	no	no	no	null	null
h_pylori_infection	null	null	null	null	null	null	no	no	no	null	null	null	no	null	null	null	null	null	null	no	null	no	null	null	null	no	no	no	null	null	no	no	null	null	null	null	no	no	null	null	null	null	null	yes	no	no	null	null	null
histological_type	stomach, intestinl adenocarcinoma, tubular type	stomach, adenocarcinoma, not otherwise specified (nos)	stomach, adenocarcinoma, not otherwise specified (nos)	stomach, adenocarcinoma, not otherwise specified (nos)	stomach, adenocarcinoma, not otherwise specified (nos)	stomach, intestinl adenocarcinoma, tubular type	stomach, intestinl adenocarcinoma, tubular type	stomach, adenocarcinoma, not otherwise specified (nos)	stomach, adenocarcinoma, diffuse type	stomach, intestinl adenocarcinoma, not otherwise specified (nos)	stomach, adenocarcinoma, not otherwise specified (nos)	stomach, intestinl adenocarcinoma, not otherwise specified (nos)	stomach, intestinl adenocarcinoma, tubular type	stomach, adenocarcinoma, diffuse type	stomach, intestinl adenocarcinoma, tubular type	stomach, adenocarcinoma, not otherwise specified (nos)	stomach, adenocarcinoma, not otherwise specified (nos)	stomach, intestinl adenocarcinoma, not otherwise specified (nos)	stomach, intestinl adenocarcinoma, tubular type	stomach, adenocarcinoma, diffuse type	stomach, intestinl adenocarcinoma, not otherwise specified (nos)	stomach, intestinl adenocarcinoma, mucinous type	stomach, intestinl adenocarcinoma, mucinous type	stomach, adenocarcinoma, not otherwise specified (nos)	stomach, adenocarcinoma, not otherwise specified (nos)	stomach, adenocarcinoma, diffuse type	stomach, intestinl adenocarcinoma, not otherwise specified (nos)	stomach, adenocarcinoma, not otherwise specified (nos)	stomach, adenocarcinoma, not otherwise specified (nos)	stomach, adenocarcinoma, not otherwise specified (nos)	stomach, intestinl adenocarcinoma, tubular type	stomach, adenocarcinoma, not otherwise specified (nos)	stomach, intestinl adenocarcinoma, papillary type	stomach, adenocarcinoma, not otherwise specified (nos)	stomach, intestinl adenocarcinoma, not otherwise specified (nos)	stomach, adenocarcinoma, not otherwise specified (nos)	stomach, intestinl adenocarcinoma, tubular type	stomach, adenocarcinoma, diffuse type	stomach, adenocarcinoma, diffuse type	stomach, adenocarcinoma, not otherwise specified (nos)	stomach, adenocarcinoma, not otherwise specified (nos)	stomach, adenocarcinoma, not otherwise specified (nos)	stomach, intestinl adenocarcinoma, not otherwise specified (nos)	stomach, intestinl adenocarcinoma, not otherwise specified (nos)	stomach, intestinl adenocarcinoma, tubular type	stomach, intestinl adenocarcinoma, tubular type	stomach, intestinl adenocarcinoma, not otherwise specified (nos)	stomach, intestinl adenocarcinoma, not otherwise specified (nos)	stomach, adenocarcinoma, diffuse type
history_of_neoadjuvant_treatment	no	no	no	no	no	no	no	no	no	no	no	no	no	no	no	no	no	no	no	no	no	no	no	no	no	no	no	no	no	no	no	no	no	no	no	no	no	no	no	no	no	no	no	no	no	no	no	no	no
neoplasm_histologic_grade	g2	g3	g3	g2	g3	g2	g2	g3	g3	g2	g3	g2	g2	g3	g2	g3	g3	g3	g3	g3	g3	g3	g2	g2	g3	g3	g2	g2	g3	g3	g3	g3	g2	g2	g2	g2	g2	g1	g2	g2	g3	g3	g3	g1	gx	g2	g2	g3	g3
new_neoplasm_event_occurrence_anatomic_site	null	null	other, specify	null	null	null	null	null	null	null	null	null	null	null	null	null	null	null	null	null	null	null	null	null	null	other, specify	lung	null	null	null	null	null	null	null	null	null	null	null	null	null	null	null	null	null	null	null	null	null	null
new_neoplasm_event_type	null	null	distant metastasis	null	null	null	null	null	null	null	null	null	null	null	null	distant metastasis	null	null	null	null	null	null	null	null	null	distant metastasis	distant metastasis	null	null	null	null	null	null	null	null	null	null	null	null	null	null	null	null	null	null	null	null	null	null
new_tumor_event_after_initial_treatment	null	no	yes	no	null	no	no	yes	null	null	no	yes	no	no	no	no	no	no	no	null	no	no	no	null	no	yes	yes	no	no	yes	no	no	no	no	no	no	no	no	no	no	no	no	null	no	no	no	yes	null	no
number_of_lymphnodes_positive_by_he	null	8	null	0	null	1	6	0	2	0	null	2	5	2	3	9	0	0	0	2	0	0	2	0	9	14	0	2	0	2	12	3	0	0	2	0	21	27	2	null	9	0	15	null	9	0	17	0	15
number_of_relatives_with_stomach_cancer	null	null	null	null	null	null	null	0	0	null	null	null	1	null	null	null	null	null	null	0	null	null	null	null	null	null	null	null	null	null	2	null	null	null	null	0	null	null	null	null	null	null	0	null	null	null	0	null	null
pathologic_m	m0	m0	m0	m0	m0	m0	m0	m0	m0	m0	m0	m1	m0	m0	m0	m0	m0	m0	m0	m0	m0	m0	m0	m0	m0	m0	m0	m0	m0	m0	m0	m0	m0	m0	m0	m0	m0	m0	m0	m0	m0	m0	m1	m0	m1	m0	m0	m0	m0
pathologic_n	nx	n3a	n0	n0	nx	null	n2	n0	n1	n0	n0	n1	n2	n1	n2	n3a	n0	n0	n0	n1	n0	n0	n1	n0	n2	n3a	n0	n1	n0	n1	n3a	n2	n0	n0	n1	n0	n3	n3	n1	nx	n2	n0	n2	nx	n2	n0	n3	n0	n2
pathologic_t	t2a	t4b	t3	t1b	tx	t3	t3	t2	t3	t1	t4	t4	t2	t3	t3	t3	t3	t4a	t2	t3	t4a	t4a	t3	t2a	t2	t4	t3	t1b	t3	t2a	t3	t2	t1b	t1b	t4a	t2	t4a	t3	t2	tx	t2	t3	t3	t4a	t4	t1a	t2	t2	t2b
person_neoplasm_cancer_status	null	tumor free	with tumor	tumor free	null	null	with tumor	with tumor	tumor free	null	tumor free	with tumor	tumor free	tumor free	tumor free	tumor free	tumor free	tumor free	tumor free	tumor free	tumor free	tumor free	tumor free	null	tumor free	null	with tumor	tumor free	tumor free	tumor free	with tumor	tumor free	tumor free	tumor free	tumor free	tumor free	tumor free	with tumor	null	null	tumor free	tumor free	with tumor	null	with tumor	tumor free	with tumor	tumor free	tumor free
primary_therapy_outcome_success	null	complete remission/response	complete remission/response	complete remission/response	null	stable disease	progressive disease	progressive disease	complete remission/response	null	complete remission/response	partial remission/response	complete remission/response	complete remission/response	complete remission/response	complete remission/response	complete remission/response	complete remission/response	complete remission/response	complete remission/response	complete remission/response	complete remission/response	complete remission/response	null	null	progressive disease	progressive disease	complete remission/response	complete remission/response	null	progressive disease	complete remission/response	complete remission/response	complete remission/response	complete remission/response	complete remission/response	complete remission/response	stable disease	stable disease	null	null	complete remission/response	null	null	progressive disease	stable disease	null	null	complete remission/response
reflux_history	null	null	no	yes	null	null	no	no	yes	null	no	null	no	no	null	null	null	null	no	yes	null	no	null	null	null	null	no	yes	null	null	no	no	null	yes	null	null	no	no	null	null	null	null	no	yes	no	null	no	null	null
residual_tumor	rx	r0	r0	r0	rx	r0	r2	r0	r0	r0	r0	r2	r0	r0	r0	r0	r0	r0	r0	r0	r0	r0	r0	r0	r0	r0	r0	r0	r0	r0	r0	r0	r0	r0	r0	r0	r0	r1	r0	rx	r0	r0	r2	null	r2	r0	r0	r0	r0
tissue_prospective_collection_indicator	no	yes	yes	yes	no	no	no	no	yes	null	yes	no	yes	yes	yes	yes	yes	yes	yes	yes	yes	yes	yes	no	yes	no	no	yes	yes	no	no	yes	yes	yes	yes	yes	no	no	no	no	yes	yes	no	yes	no	no	no	no	no
tissue_retrospective_collection_indicator	yes	no	no	no	yes	yes	yes	yes	no	null	no	yes	no	no	no	no	no	no	no	no	no	no	no	yes	no	yes	yes	no	no	yes	yes	no	no	no	no	no	yes	yes	yes	yes	no	no	yes	no	yes	yes	yes	yes	yes
ethnicity	not hispanic or latino	not hispanic or latino	not hispanic or latino	not hispanic or latino	not hispanic or latino	not hispanic or latino	null	null	not hispanic or latino	null	not hispanic or latino	null	not hispanic or latino	not hispanic or latino	not hispanic or latino	not hispanic or latino	not hispanic or latino	not hispanic or latino	not hispanic or latino	not hispanic or latino	not hispanic or latino	not hispanic or latino	not hispanic or latino	null	not hispanic or latino	not hispanic or latino	null	not hispanic or latino	not hispanic or latino	null	null	not hispanic or latino	not hispanic or latino	not hispanic or latino	not hispanic or latino	not hispanic or latino	null	null	not hispanic or latino	not hispanic or latino	not hispanic or latino	not hispanic or latino	null	not hispanic or latino	null	not hispanic or latino	null	null	null
gender	male	female	male	male	male	male	male	male	male	male	female	female	female	female	female	male	male	male	male	male	male	male	male	male	male	female	male	male	female	male	male	female	male	male	female	male	female	male	female	female	male	female	female	male	male	female	male	male	male
race	white	white	asian	white	white	asian	white	null	white	null	asian	null	white	asian	white	white	white	white	white	white	white	asian	white	null	white	asian	white	white	white	null	white	white	white	white	white	white	white	white	asian	white	white	white	null	white	null	asian	null	null	null
tumor_stage	null	stage iiic	stage ii	stage ia	null	null	stage iiia	stage ib	stage iib	stage ia	stage iiia	stage iv	stage iib	stage iiia	stage iiia	stage iiib	stage iia	stage iib	stage ib	stage iib	stage iib	stage iib	stage iib	stage ib	stage iib	stage iiic	stage iia	null	stage iia	stage ii	stage iiib	stage iib	stage ia	stage ia	stage iiia	stage ib	stage iiic	stage iiib	stage iia	null	stage iib	stage iia	stage iv	stage iib	stage iv	stage ia	stage iv	stage ib	stage iiia
sample_type	primary tumor	primary tumor	primary tumor	solid tissue normal	primary tumor	solid tissue normal	primary tumor	primary tumor	solid tissue normal	primary tumor	primary tumor	primary tumor	primary tumor	primary tumor	primary tumor	primary tumor	solid tissue normal	primary tumor	primary tumor	primary tumor	solid tissue normal	primary tumor	primary tumor	primary tumor	primary tumor	primary tumor	primary tumor	primary tumor	solid tissue normal	primary tumor	primary tumor	primary tumor	solid tissue normal	primary tumor	primary tumor	primary tumor	primary tumor	primary tumor	primary tumor	primary tumor	solid tissue normal	primary tumor	solid tissue normal	primary tumor	primary tumor	primary tumor	primary tumor	primary tumor	primary tumor
tumor_stage_simplified	null	stage 3	stage 2	stage 1	null	null	stage 3	stage 1	stage 2	stage 1	stage 3	stage 4	stage 2	stage 3	stage 3	stage 3	stage 2	stage 2	stage 1	stage 2	stage 2	stage 2	stage 2	stage 1	stage 2	stage 3	stage 2	null	stage 2	stage 2	stage 3	stage 2	stage 1	stage 1	stage 3	stage 1	stage 3	stage 3	stage 2	null	stage 2	stage 2	stage 4	stage 2	stage 4	stage 1	stage 4	stage 1	stage 3
os_event	null	null	0	0	null	0	1	1	0	0	0	1	0	0	0	1	0	1	0	0	1	0	0	null	1	0	1	0	0	0	1	0	0	0	0	0	0	1	0	1	1	0	0	0	1	0	1	null	0
os	null	null	468	479	null	46	138	457	1106	912	375	669	486	383	523	801	416	574	476	1106	574	991	594	null	103	650	792	189	411	485	675	342	1100	479	450	273	1328	200	273	294	103	1055	30	335	82	736	2100	null	1431
expression	19.393	20.078	20.507	20.823	20.862	20.908	20.927	21.046	21.082	21.295	21.302	21.312	21.338	21.452	21.459	21.47	21.471	21.48	21.484	21.487	21.493	21.493	21.569	21.595	21.596	21.637	21.648	21.675	21.677	21.688	21.7	21.71	21.732	21.751	21.754	21.764	21.765	21.795	21.799	21.811	21.836	21.844	21.845	21.878	21.92	21.952	21.967	21.985	21.995
[truncated: 495 more columns]

## Sheet: THCA
Table S6, the clinical parameters and of IFITM3 in cancers
# region type = gene
# region name = IFITM3
# region coordinates = chr11:319669-327537
data_type	tcga_fe_a231_01	tcga_de_a4md_01	tcga_j8_a3o1_01	tcga_h2_a2k9_01	tcga_bj_a4o9_01	tcga_j8_a3ye_01	tcga_de_a0y3_01	tcga_et_a3dw_01	tcga_em_a1cv_01	tcga_dj_a4v2_01	tcga_em_a2oy_01	tcga_fy_a3nn_01	tcga_el_a4k6_01	tcga_et_a25o_01	tcga_et_a25g_01	tcga_do_a1k0_01	tcga_em_a4fk_01	tcga_et_a3bx_01	tcga_e8_a417_01	tcga_dj_a1qd_01	tcga_em_a3fo_01	tcga_de_a4mc_01	tcga_fe_a234_01	tcga_mk_a4n7_01	tcga_em_a3ob_01	tcga_h2_a422_01	tcga_em_a1yc_01	tcga_fe_a233_01	tcga_et_a39t_01	tcga_bj_a0z2_01	tcga_de_a0y2_01	tcga_j8_a3nz_01	tcga_de_a4m9_01	tcga_el_a3cz_01	tcga_et_a3bn_01	tcga_fy_a3ra_01	tcga_et_a2mx_01	tcga_e3_a3e3_01	tcga_do_a1jz_01	tcga_el_a3gy_01	tcga_el_a3n2_01	tcga_dj_a2py_01	tcga_fy_a3bl_01	tcga_em_a22l_01	tcga_bj_a0z5_01	tcga_ks_a4ib_01	tcga_em_a3o8_01	tcga_dj_a13u_01	tcga_el_a3h8_01
cnv	0	0	0	0	0	0	0	0	0	0	0	0	-1	0	0	0	0	0	0	0	0	0	0	0	0	0	1	0	0	0	0	0	0	0	0	0	0	0	0	0	0	0	0	0	0	0	0	0	0
cg18058077	0.133	0.093	0.146	0.128	0.087	0.067	0.14	0.153	0.141	0.129	0.127	0.121	0.086	0.146	0.14	0.13	0.114	0.118	0.091	0.122	0.166	0.082	0.119	0.112	0.12	0.101	0.125	0.117	0.15	0.154	0.121	0.126	0.064	0.139	0.146	0.123	0.107	0.138	0.137	0.13	0.141	0.162	0.123	0.104	0.135	0.14	0.102	0.125	0.13
cg20045320	0.194	0.974	0.811	0.82	0.762	0.655	0.899	0.432	0.41	0.734	0.826	0.637	0.98	0.246	0.526	0.301	0.458	0.298	0.521	0.378	0.784	0.76	0.538	0.202	0.875	0.341	0.172	0.65	0.562	0.94	0.577	0.31	0.816	0.509	0.533	0.549	0.484	0.591	0.525	0.371	0.549	0.623	0.236	0.398	0.72	0.617	0.544	0.663	0.656
cg09122035	0.68	0.645	0.895	0.944	0.262	0.261	0.662	0.267	0.494	0.835	0.659	0.529	0.949	0.926	0.287	0.81	0.57	0.608	0.302	0.563	0.611	0.619	0.212	0.142	0.603	0.234	0.217	0.507	0.246	0.927	0.327	0.568	0.891	0.878	0.658	0.161	0.152	0.557	0.351	0.544	0.86	0.592	0.606	0.539	0.907	0.202	0.169	0.322	0.598
cg17990365	0.526	0.86	0.858	0.852	0.858	0.846	0.854	0.619	0.775	0.77	0.786	0.688	0.917	0.889	0.849	0.504	0.762	0.854	0.713	0.718	0.742	0.787	0.513	0.487	0.779	0.823	0.636	0.708	0.612	0.866	0.777	0.54	0.773	0.799	0.815	0.322	0.872	0.792	0.664	0.592	0.773	0.572	0.872	0.705	0.838	0.605	0.527	0.67	0.794
cg24897127	0.241	0.049	0.091	0.72	0.097	0.076	0.205	0.071	0.089	0.128	0.188	0.095	0.135	0.193	0.18	0.167	0.246	0.176	0.137	0.07	0.113	0.108	0.066	0.044	0.072	0.209	0.13	0.075	0.215	0.2	0.083	0.085	0.063	0.207	0.271	0.202	0.163	0.098	0.134	0.091	0.073	0.075	0.194	0.331	0.092	0.095	0.222	0.115	0.195
cg12876900	0.489	0.361	0.442	0.712	0.433	0.418	0.478	0.474	0.482	0.442	0.376	0.391	0.383	0.475	0.453	0.479	0.477	0.472	0.41	0.456	0.479	0.395	0.408	0.404	0.524	0.412	0.449	0.515	0.445	0.542	0.443	0.461	0.374	0.423	0.479	0.506	0.474	0.432	0.443	0.422	0.473	0.468	0.497	0.413	0.484	0.444	0.507	0.536	0.47
cg15218509	null	null	null	null	null	null	null	null	null	null	null	null	null	null	null	null	null	null	null	null	null	null	null	null	null	null	null	null	null	null	null	null	null	null	null	null	null	null	null	null	null	null	null	null	null	null	null	null	null
cg05013661	null	null	null	null	null	null	null	null	null	null	null	null	null	null	null	null	null	null	null	null	null	null	null	null	null	null	null	null	null	null	null	null	null	null	null	null	null	null	null	null	null	null	null	null	null	null	null	null	null
cg21052403	0.262	0.387	0.363	0.678	0.403	0.384	0.448	0.376	0.452	0.237	0.344	0.405	0.323	0.365	0.353	0.373	0.431	0.368	0.405	0.302	0.347	0.322	0.247	0.306	0.356	0.342	0.28	0.66	0.342	0.521	0.423	0.355	0.275	0.387	0.365	0.335	0.402	0.369	0.316	0.359	0.342	0.341	0.351	0.394	0.517	0.326	0.505	0.469	0.369
cg08596817	0.036	0.029	0.034	0.63	0.043	0.049	0.034	0.051	0.038	0.044	0.037	0.05	0.036	0.077	0.05	0.042	0.026	0.038	0.032	0.036	0.035	0.037	0.042	0.033	0.043	0.03	0.042	0.019	0.041	0.057	0.046	0.034	0.025	0.04	0.037	0.047	0.033	0.035	0.035	0.052	0.042	0.04	0.034	0.228	0.043	0.031	0.061	0.051	0.036
cg06046490	0.035	0.024	0.046	0.896	0.063	0.112	0.036	0.04	0.04	0.049	0.046	0.045	0.032	0.03	0.057	0.041	0.128	0.039	0.039	0.043	0.036	0.094	0.06	0.03	0.038	0.025	0.038	0.033	0.047	0.053	0.06	0.043	0.025	0.04	0.034	0.033	0.045	0.038	0.041	0.044	0.042	0.058	0.034	0.283	0.05	0.032	0.042	0.041	0.045
cg14885742	0.108	0.083	0.686	0.425	0.232	0.225	0.15	0.207	0.207	0.254	0.091	0.351	0.613	0.118	0.234	0.118	0.457	0.148	0.192	0.079	0.074	0.298	0.079	0.247	0.214	0.109	0.086	0.238	0.116	0.446	0.36	0.24	0.074	0.237	0.077	0.075	0.322	0.16	0.084	0.205	0.266	0.122	0.156	0.098	0.246	0.085	0.168	0.272	0.335
cg20008734	null	null	null	null	null	null	null	null	null	null	null	null	null	null	null	null	null	null	null	null	null	null	null	null	null	null	null	null	null	null	null	null	null	null	null	null	null	null	null	null	null	null	null	null	null	null	null	null	null
cg22787186	null	null	null	null	null	null	null	null	null	null	null	null	null	null	null	null	null	null	null	null	null	null	null	null	null	null	null	null	null	null	null	null	null	null	null	null	null	null	null	null	null	null	null	null	null	null	null	null	null
cg06990460	null	null	null	null	null	null	null	null	null	null	null	null	null	null	null	null	null	null	null	null	null	null	null	null	null	null	null	null	null	null	null	null	null	null	null	null	null	null	null	null	null	null	null	null	null	null	null	null	null
cg23741639	null	null	null	null	null	null	null	null	null	null	null	null	null	null	null	null	null	null	null	null	null	null	null	null	null	null	null	null	null	null	null	null	null	null	null	null	null	null	null	null	null	null	null	null	null	null	null	null	null
cg20151221	null	null	null	null	null	null	null	null	null	null	null	null	null	null	null	null	null	null	null	null	null	null	null	null	null	null	null	null	null	null	null	null	null	null	null	null	null	null	null	null	null	null	null	null	null	null	null	null	null
cg21958457	null	null	null	null	null	null	null	null	null	null	null	null	null	null	null	null	null	null	null	null	null	null	null	null	null	null	null	null	null	null	null	null	null	null	null	null	null	null	null	null	null	null	null	null	null	null	null	null	null
cg14276515	null	null	null	null	null	null	null	null	null	null	null	null	null	null	null	null	null	null	null	null	null	null	null	null	null	null	null	null	null	null	null	null	null	null	null	null	null	null	null	null	null	null	null	null	null	null	null	null	null
cg22258600	null	null	null	null	null	null	null	null	null	null	null	null	null	null	null	null	null	null	null	null	null	null	null	null	null	null	null	null	null	null	null	null	null	null	null	null	null	null	null	null	null	null	null	null	null	null	null	null	null
cg09597767	0.987	0.986	0.989	0.988	0.984	0.987	0.981	0.99	0.976	0.986	0.979	0.982	0.984	0.985	0.986	0.974	0.972	0.987	0.985	0.981	0.985	0.981	0.986	0.979	0.974	0.986	0.981	0.965	0.987	0.974	0.984	0.985	0.972	0.986	0.987	0.969	0.988	0.981	0.98	0.987	0.978	0.966	0.985	0.93	0.981	0.984	0.975	0.984	0.979
cg03071500	0.935	0.96	0.96	0.951	0.863	0.97	0.954	0.973	0.899	0.96	0.952	0.96	0.925	0.968	0.972	0.94	0.92	0.972	0.965	0.931	0.97	0.92	0.936	0.918	0.961	0.961	0.901	0.318	0.973	0.948	0.95	0.953	0.856	0.969	0.965	0.929	0.969	0.952	0.888	0.97	0.957	0.908	0.97	0.915	0.962	0.942	0.952	0.958	0.966
cg21757951	0.441	0.039	0.063	0.12	0.05	0.056	0.503	0.048	0.076	0.043	0.328	0.41	0.695	0.548	0.596	0.093	0.85	0.471	0.074	0.168	0.068	0.037	0.037	0.848	0.565	0.49	0.873	0.455	0.066	0.867	0.164	0.473	0.777	0.533	0.078	0.053	0.789	0.46	0.113	0.484	0.46	0.48	0.037	0.49	0.535	0.378	0.834	0.092	0.474
age_at_initial_pathologic_diagnosis	70	71	33	25	51	31	60	64	32	38	46	48	75	35	56	30	33	24	38	20	40	43	26	20	33	40	71	18	55	57	30	52	28	37	33	21	27	49	23	40	24	46	29	33	58	41	33	60	35
anatomic_treatment_site	primary tumor field	primary tumor field	primary tumor field	null	null	primary tumor field	null	primary tumor field	null	null	primary tumor field	null	regionl site	null	null	regionl site	null	null	null	null	null	primary tumor field	primary tumor field	primary tumor field	null	null	primary tumor field	primary tumor field	null	null	null	primary tumor field	primary tumor field	regionl site	null	primary tumor field	primary tumor field	primary tumor field	primary tumor field	null	null	null	null	null	null	primary tumor field	null	primary tumor field	null
braf_gene_genotyping_outcome_lab_results_text	null	null	negative	null	(pv600e, c.1799)	null	null	null	null	null	null	null	null	null	null	null	null	null	null	null	null	null	null	null	null	null	null	null	null	null	null	null	null	null	null	null	null	null	null	null	null	null	null	null	v600e identified	null	null	null	null
extrathyroid_carcinoma_present_extension_status	none	none	none	none	none	minimal (t3)	null	none	none	none	none	none	minimal (t3)	none	minimal (t3)	minimal (t3)	none	minimal (t3)	none	none	none	minimal (t3)	none	none	none	none	none	none	minimal (t3)	none	none	minimal (t3)	none	none	none	none	none	none	none	none	minimal (t3)	minimal (t3)	none	none	null	none	none	minimal (t3)	minimal (t3)
first_degree_relative_history_thca_diagnosis_relationship_type	null	null	null	null	null	null	null	null	sibling	sibling	null	null	null	null	null	null	null	null	null	null	null	null	null	null	null	null	null	null	null	parent	null	null	null	null	null	null	null	null	null	null	null	null	null	null	null	null	null	null	null
genotype_analysis_performed_indicator	no	null	no	null	yes	no	null	no	null	no	no	null	null	no	no	no	no	no	no	no	no	null	no	no	no	null	no	no	no	null	null	no	null	null	no	null	no	no	no	null	null	no	null	no	yes	null	no	no	null
histologic_disease_progression_present_indicator	null	no	null	null	null	null	no	null	null	null	null	null	yes	null	null	no	null	null	null	null	null	null	null	null	null	null	null	null	null	null	null	null	null	null	null	null	null	null	null	null	null	null	null	null	null	null	null	null	null
histological_type	thyroid papillary carcinoma - classical/usual	thyroid papillary carcinoma - classical/usual	thyroid papillary carcinoma - classical/usual	thyroid papillary carcinoma - classical/usual	thyroid papillary carcinoma - follicular (>= 99% follicular patterned)	thyroid papillary carcinoma - classical/usual	thyroid papillary carcinoma - classical/usual	thyroid papillary carcinoma - tall cell (>= 50% tall cell features)	thyroid papillary carcinoma - classical/usual	thyroid papillary carcinoma - classical/usual	thyroid papillary carcinoma - follicular (>= 99% follicular patterned)	thyroid papillary carcinoma - classical/usual	thyroid papillary carcinoma - classical/usual	thyroid papillary carcinoma - classical/usual	thyroid papillary carcinoma - tall cell (>= 50% tall cell features)	thyroid papillary carcinoma - classical/usual	thyroid papillary carcinoma - follicular (>= 99% follicular patterned)	thyroid papillary carcinoma - classical/usual	thyroid papillary carcinoma - classical/usual	thyroid papillary carcinoma - classical/usual	thyroid papillary carcinoma - classical/usual	thyroid papillary carcinoma - classical/usual	thyroid papillary carcinoma - classical/usual	thyroid papillary carcinoma - classical/usual	thyroid papillary carcinoma - follicular (>= 99% follicular patterned)	thyroid papillary carcinoma - classical/usual	thyroid papillary carcinoma - follicular (>= 99% follicular patterned)	thyroid papillary carcinoma - classical/usual	thyroid papillary carcinoma - follicular (>= 99% follicular patterned)	thyroid papillary carcinoma - follicular (>= 99% follicular patterned)	thyroid papillary carcinoma - classical/usual	thyroid papillary carcinoma - classical/usual	thyroid papillary carcinoma - classical/usual	thyroid papillary carcinoma - classical/usual	thyroid papillary carcinoma - classical/usual	thyroid papillary carcinoma - classical/usual	thyroid papillary carcinoma - classical/usual	thyroid papillary carcinoma - classical/usual	thyroid papillary carcinoma - follicular (>= 99% follicular patterned)	thyroid papillary carcinoma - classical/usual	thyroid papillary carcinoma - classical/usual	thyroid papillary carcinoma - tall cell (>= 50% tall cell features)	thyroid papillary carcinoma - classical/usual	thyroid papillary carcinoma - follicular (>= 99% follicular patterned)	thyroid papillary carcinoma - classical/usual	thyroid papillary carcinoma - classical/usual	thyroid papillary carcinoma - follicular (>= 99% follicular patterned)	thyroid papillary carcinoma - classical/usual	thyroid papillary carcinoma - classical/usual
history_of_neoadjuvant_treatment	no	no	no	no	no	no	no	no	no	no	no	no	no	no	no	no	no	no	no	no	no	no	no	no	no	no	no	no	no	no	no	no	no	no	no	no	no	no	no	no	no	no	no	no	no	no	no	no	no
metastatic_site	null	null	null	null	null	null	lung	null	null	null	null	null	null	null	null	null	null	null	null	null	null	null	null	null	null	null	null	null	null	bone	null	null	null	null	null	null	null	null	null	null	null	null	null	null	null	null	null	null	null
neoplasm_depth	null	4.5	null	null	3.6	null	1.2	null	0.8	1.5	1.9	null	4.1	2	2.7	2.7	1.9	4	null	1.2	3.3	1.7	2.5	1.8	1.2	null	2	1.5	3	2.2	1.3	null	2	2	2.5	null	null	1.5	2.5	1.8	1.5	1.2	null	1.5	null	1.7	1.1	0.7	1.2
neoplasm_length	9.4	6	6.5	null	3.6	3.5	2.5	2.7	1.1	3	2.6	2	6.2	2.3	4	4.2	2.6	5	null	2.2	4.4	2.8	3.3	2.5	2.2	null	6.1	2.3	6	2.8	2.4	3.5	3	4.5	3	4	2.1	2.8	3.3	4.5	4.5	2.5	null	2.2	null	3.2	1.3	1.1	2
neoplasm_width	null	5.5	null	null	3.6	null	1.7	null	0.8	2.5	2.6	null	5	2	3	4.1	2.2	5	2.5	1.5	4.1	1.9	3	2.3	1.6	null	4.8	2.2	3.3	2.6	2.2	null	2.5	3	2.5	null	null	1.7	3	2.5	3.5	1.5	1.3	2.1	null	2.6	1.1	0.7	1.7
new_neoplasm_event_occurrence_anatomic_site	null	lymph node only	null	null	null	null	lung	null	null	null	null	null	lung	null	null	lymph node only	null	null	null	null	null	null	null	null	null	null	null	null	null	null	null	null	null	lymph node only	null	null	null	lymph node only	null	null	null	null	null	null	null	null	null	null	null
new_neoplasm_event_type	null	locoregionl recurrence	null	null	null	null	distant metastasis	null	null	null	null	null	distant metastasis	null	null	locoregionl recurrence	null	null	null	null	null	null	null	null	null	null	null	null	null	null	null	null	null	locoregionl recurrence	null	null	null	distant metastasis	null	null	null	null	null	null	null	null	null	null	null
new_tumor_event_after_initial_treatment	no	yes	no	no	no	no	yes	no	no	null	no	null	yes	no	no	yes	no	no	no	no	no	yes	no	no	no	no	no	null	no	no	no	no	no	yes	no	no	no	yes	no	null	no	null	no	no	no	no	null	no	no
number_of_lymphnodes_positive_by_he	16	9	12	11	0	1	4	1	0	0	0	2	3	2	0	9	null	1	2	null	0	1	2	0	0	0	0	0	0	null	6	2	null	1	null	null	4	0	null	null	5	1	null	0	4	2	0	null	14
pathologic_m	mx	m0	m0	mx	m0	m0	m1	mx	mx	m0	mx	mx	mx	mx	mx	mx	mx	mx	m0	m0	mx	m0	mx	m0	mx	mx	mx	mx	mx	m1	m0	m0	m0	m0	mx	mx	mx	m0	mx	m1	m0	m0	m0	mx	m0	m0	mx	m0	m0
pathologic_n	n1b	n1b	n1b	n1b	n0	n1	n1b	n1	n0	n0	n0	n1a	n1	n1a	n0	n1b	nx	n1a	n1a	n1b	n0	n1b	n1	n0	n0	n0	n0	nx	n0	n0	n1a	n1a	nx	n1a	nx	nx	n1a	n0	nx	n1	n1	n1a	nx	n0	n1a	n1	n0	n0	n1
pathologic_t	t3	t3	t3	t2	t2	t3	t4a	t2	t1	t2	t2	t1b	t4	t2	t3	t3	t2	t3	t2	t2	t3	t3	t2	t2	t2	t2	t3	t2	t3	t2	t2	t3	t2	t1	t2	t2	t2	t2	t2	t1	t2	t3	t1	t2	t3	t2	t1b	t3	t3
patient_personal_medical_history_thyroid_gland_disorder_name	nodular hyperplasia	normal	normal	other, specify	null	normal	other, specify	normal	normal	normal	nodular hyperplasia	normal	normal	normal	normal	normal	normal	normal	null	lymphocytic thyroiditis	normal	other, specify	normal	normal	nodular hyperplasia	normal	normal	normal	normal	nodular hyperplasia	normal	normal	normal	normal	normal	normal	normal	normal	normal	normal	normal	nodular hyperplasia	null	null	null	lymphocytic thyroiditis	nodular hyperplasia	nodular hyperplasia	normal
person_lifetime_risk_radiation_exposure_indicator	no	no	no	no	null	no	no	no	null	no	no	null	no	no	no	no	null	no	null	no	no	no	no	no	no	no	no	no	no	no	no	no	no	no	no	null	null	no	no	no	no	no	null	no	null	no	no	no	no
person_neoplasm_cancer_status	tumor free	tumor free	tumor free	tumor free	tumor free	tumor free	tumor free	tumor free	tumor free	null	tumor free	null	with tumor	tumor free	tumor free	with tumor	null	tumor free	tumor free	tumor free	tumor free	tumor free	with tumor	null	tumor free	tumor free	tumor free	null	tumor free	with tumor	tumor free	tumor free	tumor free	with tumor	tumor free	tumor free	tumor free	tumor free	tumor free	with tumor	tumor free	null	tumor free	tumor free	tumor free	tumor free	null	tumor free	tumor free
primary_thyroid_gland_neoplasm_location_anatomic_site	right lobe	right lobe	left lobe	bilateral	left lobe	left lobe	bilateral	right lobe	left lobe	right lobe	right lobe	right lobe	right lobe	left lobe	left lobe	bilateral	right lobe	left lobe	right lobe	right lobe	isthmus	right lobe	right lobe	isthmus	isthmus	right lobe	right lobe	right lobe	right lobe	left lobe	left lobe	left lobe	right lobe	left lobe	right lobe	left lobe	right lobe	right lobe	left lobe	right lobe	left lobe	bilateral	right lobe	right lobe	left lobe	left lobe	right lobe	right lobe	left lobe
ras_family_gene_genotyping_outcome_lab_results_text	null	null	null	null	null	null	null	null	null	null	null	null	null	null	null	null	null	null	null	null	null	null	null	null	null	null	null	null	null	null	null	null	null	null	null	null	null	null	null	null	null	null	null	null	nras61, hras61, kras12/13 not identified	null	null	null	null
residual_tumor	r0	r0	r0	null	null	r0	r1	r0	null	r0	r0	r0	r0	r0	r0	r0	r0	r0	r0	r0	r0	r0	r0	r0	r0	rx	r0	r0	r0	rx	r0	r0	r1	r1	r0	r0	r0	r0	r1	r0	r0	r0	r0	r0	null	r0	r0	r0	r0
thca_involvement_regional_lymph_node_type	null	other	null	null	null	null	null	null	null	null	null	null	null	null	null	lateral (levels 2-5)	null	null	null	null	null	null	null	null	null	null	null	null	null	null	null	null	null	central (levels 6-7)	null	null	null	central (levels 6-7)	null	null	null	null	null	null	null	null	null	null	null
tissue_prospective_collection_indicator	no	yes	no	yes	yes	no	no	no	no	no	no	yes	no	no	no	no	no	no	yes	no	no	yes	no	no	no	yes	no	no	no	no	yes	no	yes	no	no	yes	no	no	no	no	no	no	yes	no	no	no	no	no	no
tissue_retrospective_collection_indicator	yes	no	yes	no	no	yes	yes	yes	yes	yes	yes	no	yes	yes	yes	yes	yes	yes	no	yes	yes	no	yes	yes	yes	no	yes	yes	yes	yes	no	yes	no	yes	yes	no	yes	yes	yes	yes	yes	yes	no	yes	yes	yes	yes	yes	yes
ethnicity	not hispanic or latino	not hispanic or latino	hispanic or latino	not hispanic or latino	not hispanic or latino	null	not hispanic or latino	not hispanic or latino	null	not hispanic or latino	null	null	not hispanic or latino	not hispanic or latino	not hispanic or latino	not hispanic or latino	null	hispanic or latino	not hispanic or latino	not hispanic or latino	null	not hispanic or latino	not hispanic or latino	hispanic or latino	null	not hispanic or latino	null	not hispanic or latino	not hispanic or latino	not hispanic or latino	not hispanic or latino	not hispanic or latino	not hispanic or latino	not hispanic or latino	not hispanic or latino	not hispanic or latino	not hispanic or latino	not hispanic or latino	not hispanic or latino	not hispanic or latino	not hispanic or latino	not hispanic or latino	not hispanic or latino	null	not hispanic or latino	null	null	not hispanic or latino	not hispanic or latino
gender	male	male	female	male	female	female	female	male	female	female	female	female	male	female	female	female	female	male	female	female	male	female	female	female	female	female	female	female	female	male	female	female	male	female	female	female	male	female	female	female	female	female	male	female	male	female	female	male	female
race	white	white	white	white	white	white	asian	asian	null	null	null	null	white	black or african american	white	white	null	white	asian	white	null	american indian or alaska ntive	white	white	null	white	null	white	white	black or african american	white	white	white	white	asian	white	white	white	black or african american	white	white	white	white	null	white	asian	null	white	white
tumor_stage	stage iva	stage iva	stage i	stage i	stage ii	stage i	stage ivc	stage iii	stage i	stage i	stage ii	stage iii	stage iv	stage i	stage iii	stage i	stage i	stage i	stage i	stage i	stage i	stage i	stage i	stage i	stage i	stage i	stage iii	stage i	stage iii	stage ivc	stage i	stage iii	stage i	stage i	stage i	stage i	stage i	stage ii	stage i	stage ii	stage i	stage iii	stage i	stage i	stage iii	stage i	stage i	stage iii	stage i
sample_type	primary tumor	primary tumor	primary tumor	primary tumor	primary tumor	primary tumor	primary tumor	primary tumor	primary tumor	primary tumor	primary tumor	primary tumor	primary tumor	primary tumor	primary tumor	primary tumor	primary tumor	primary tumor	primary tumor	primary tumor	primary tumor	primary tumor	primary tumor	primary tumor	primary tumor	primary tumor	primary tumor	primary tumor	primary tumor	primary tumor	primary tumor	primary tumor	primary tumor	primary tumor	primary tumor	primary tumor	primary tumor	primary tumor	primary tumor	primary tumor	primary tumor	primary tumor	primary tumor	primary tumor	primary tumor	primary tumor	primary tumor	primary tumor	primary tumor
tumor_stage_simplified	stage 4	stage 4	stage 1	stage 1	stage 2	stage 1	stage 4	stage 3	stage 1	stage 1	stage 2	stage 3	stage 4	stage 1	stage 3	stage 1	stage 1	stage 1	stage 1	stage 1	stage 1	stage 1	stage 1	stage 1	stage 1	stage 1	stage 3	stage 1	stage 3	stage 4	stage 1	stage 3	stage 1	stage 1	stage 1	stage 1	stage 1	stage 2	stage 1	stage 2	stage 1	stage 3	stage 1	stage 1	stage 3	stage 1	stage 1	stage 3	stage 1
os_event	0	0	0	0	0	0	0	0	0	0	0	null	0	0	0	0	0	0	0	0	0	0	0	0	0	0	0	0	0	0	0	0	0	0	0	0	0	0	0	0	0	0	0	0	0	0	0	0	0
os	961	764	827	659	714	847	1526	752	1475	95	983	null	1343	1986	2492	655	649	1596	938	1462	532	913	2075	987	1176	566	2391	751	2987	1514	658	524	573	2418	859	550	2689	1595	1670	3076	902	267	621	318	448	2577	15	1590	4577
expression	18.907	19.018	19.205	19.275	19.392	19.41	19.437	19.455	19.467	19.526	19.528	19.577	19.595	19.615	19.66	19.851	19.88	19.881	19.887	19.966	19.995	20.002	20.03	20.045	20.071	20.072	20.076	20.091	20.098	20.107	20.109	20.122	20.131	20.132	20.132	20.151	20.157	20.16	20.167	20.215	20.217	20.22	20.223	20.226	20.226	20.238	20.262	20.264	20.266
[truncated: 566 more columns]

[truncated: 1 more sheets: UCS]
