# Supplementary material for: SARS‐CoV‐2‐related IFITM3 in immune dysfunction and tumor microenvironment: An integrative analysis in pan‐cancers
Source: Clin Transl Med. 2021 Feb 23;11(2):e345. doi: 10.1002/ctm2.345 (PMC7901722; doi:10.1002/ctm2.345)
Supplement: Supplementary file 9 — Supporting Information [file CTM2-11-e345-s009.xlsx]

## Sheet: Sheet1
Table S7. The correlation analysis between IFITM3 and gene markers of immune cells in normal tissues through GEPIA.
Description	Gene markers	Lung		Esophagus		Stomach		Colon		Liver		Bladder		Testis
		Cor	P	Cor	P	Cor	P	Cor	P	Cor	P	Cor	P	Cor	P
CD8+ T cell	CD8A	-0.0065	0.9	0.13	*	-0.27	****	-0.53	****	0.26	***	-0.27	0.16	0.34	****
	CD8B	-0.021	0.67	0.15	*	-0.28	****	-0.54	****	0.26	***	-0.33	0.087	0.28	***
T cell (general)	CD3D	-0.11	*	0.26	****	-0.3	****	-0.54	****	0.31	****	-0.24	0.22	0.2	*
	CD3E	-0.15	**	0.21	***	-0.29	****	-0.57	****	0.18	*	-0.31	0.11	0.015	0.85
	CD2	-0.2	****	0.21	***	-0.29	****	-0.55	****	0.19	*	-0.28	0.15	-0.48	****
B cell	CD19	0.14	**	0.2	***	0.17	*	-0.44	****	0.26	***	0.11	0.58	-0.6	****
	CD79A	-0.13	*	0.034	0.57	-0.34	****	-0.58	****	0.35	****	-0.19	0.34	0.37	****
Monocyte	CD86	-0.37	****	0.35	****	0.52	****	-0.12	*	0.48	****	0.011	0.95	-0.2	**
	CD115 (CSF1R)	-0.13	**	0.35	****	0.28	****	0.012	0.82	0.51	****	0.47	*	0.55	****
TAM	CCL2	0.33	****	0.57	****	0.7	****	0.75	****	0.41	****	0.12	0.55	0.72	****
	CD68	-0.45	****	-0.049	0.41	0.52	****	-0.2	***	0.61	****	-0.0033	0.99	0.59	****
	IL10	0.24	****	0.41	****	0.67	****	0.3	****	0.53	****	0.17	0.39	-0.3	****
M1 Macrophage	INOS (NOS2)	0.36	****	0.35	****	0.57	****	-0.63	****	0.027	0.73	-0.15	0.44	0.19	*
	IRF5	0.13	*	0.011	0.85	0.29	****	-0.28	****	0.17	*	-0.38	*	0.61	****
	COX2 (PTGS2)	0.15	**	0.34	****	0.72	****	0.81	****	-0.05	0.53	0.079	0.69	0.37	****
M2 Macrophage	CD163	-0.036	0.48	0.38	****	0.62	****	0.4	****	0.53	****	0.68	***	0.64	****
	VSIG4	-0.45	****	0.35	****	0.68	****	0.24	****	0.53	****	0.71	****	0.68	****
	MS4A4A	-0.26	****	0.37	****	0.74	****	0.19	***	0.47	****	0.69	****	0.73	****
Neutrophil	CD66b (CEACAM8)	0.23	****	0.037	0.54	0.094	0.17	-0.56	****	0.018	0.82	0.095	0.63	-0.29	***
	CD11b (ITGAM)	0.25	****	0.55	****	0.76	****	0.62	****	0.5	****	0.74	****	0.57	****
	CCR7	0.00051	0.99	0.55	****	0.57	****	0.1	0.058	0.38	****	0.064	0.75	0.28	***
Natural killer cell	KIR2DL1	0.34	****	0.2	***	0.054	0.44	-0.042	0.43	-0.035	0.66	-0.2	0.32	-0.053	0.5
	KIR2DL3	0.27	****	0.096	0.11	0.11	0.12	-0.19	***	0.003	0.97	-0.14	0.47	0.051	0.51
	KIR2DL4	0.42	****	0.15	**	-0.014	0.84	-0.62	****	0.15	0.053	-0.32	0.098	0.022	0.78
	KIR3DL1	0.16	**	0.25	****	0.14	*	-0.13	*	0.016	0.84	-0.074	0.71	0.064	0.41
	KIR3DL2	0.11	*	0.092	0.12	-0.0039	0.95	-0.42	****	0.026	0.74	-0.22	0.25	-0.018	0.82
	KIR3DL3	0.042	0.41	0.028	0.63	-0.027	0.7	-0.31	****	0.12	0.13	0.13	0.51	-0.045	0.57
	KIR2DS4	0.24	****	0.17	**	0.19	**	-0.11	*	-0.12	0.13	0.025	0.9	-0.015	0.85
Dendritic cell	HLA-DPB1	-0.43	****	0.39	****	0.48	****	-0.11	*	0.3	****	-0.22	0.25	0.6	****
	HLA-DQB1	-0.16	**	0.24	****	0.15	*	-0.16	**	0.25	**	-0.093	0.64	0.047	0.55
	HLA-DRA	-0.44	****	0.45	****	0.33	****	-0.18	***	0.35	****	-0.17	0.38	0.6	****
	HLA-DPA1	-0.42	****	0.4	****	0.43	****	-0.17	**	0.32	****	-0.17	0.4	0.53	****
	BDCA-1 (CD1C)	-0.44	****	-0.14	*	0.14	*	-0.11	*	0.16	*	-0.23	0.24	-0.22	**
	BDCA-4 (NRP1)	0.32	****	0.6	****	0.84	****	0.77	****	0.62	****	0.59	**	0.73	****
	CD11c (ITGAX)	0.57	****	0.52	****	0.52	****	0.3	****	0.31	****	0.29	0.14	0.52	****
Th1	T-bet (TBX21)	0.33	****	0.32	****	-0.12	0.077	-0.37	****	-0.08	0.32	-0.25	0.21	0.26	***
	STAT4	0.49	****	0.45	****	0.13	0.061	-0.25	****	-0.084	0.29	-0.23	0.24	-0.7	****
	STAT1	0.084	0.095	0.53	****	0.7	****	0.45	****	0.57	****	0.44	*	0.6	****
	IFN-g (IFNG)	0.24	****	0.21	***	0.11	0.1	-0.13	*	-0.31	****	-0.32	0.092	0.086	0.27
	TNF-a (TNF)	0.15	**	0.11	0.054	0.37	****	-0.024	0.66	0.15	0.054	-0.03	0.88	0.28	***
Th2	GATA3	0.12	*	0.21	***	0.091	0.19	-0.38	****	0.24	**	-0.43	*	0.25	**
	STAT6	0.47	****	0.43	****	0.67	****	0.39	****	0.25	**	0.11	0.59	0.81	****
	STAT5A	0.51	****	0.66	****	0.89	****	0.81	****	0.59	****	0.71	****	0.79	****
	IL13	-0.061	0.23	0.12	0.05	0.4	****	0.39	****	-0.28	***	-0.072	0.72	-0.68	****
Tfh	BCL6	0.59	****	0.56	****	0.8	****	0.86	****	0.33	****	0.48	*	0.75	****
	IL21	-0.15	**	0.042	0.48	-0.1	0.13	-0.27	****	0.094	0.24	0.044	0.83	-0.5	****
Th17	STAT3	0.58	****	0.55	****	0.85	****	0.78	****	0.48	****	0.49	**	0.8	****
	IL17A	0.069	0.17	0.28	****	-0.046	0.5	-0.29	****	0.13	0.094	-0.17	0.4	-0.16	*
Treg	FOXP3	-0.16	**	0.21	***	0.081	0.24	-0.47	****	-0.26	***	-0.32	0.096	-0.0072	0.93
	CCR8	-0.19	***	0.19	**	-0.057	0.41	-0.38	****	-0.26	***	-0.15	0.46	-0.12	0.13
	STAT5B	0.59	****	0.57	****	0.81	****	0.84	****	0.25	**	0.66	***	0.33	****
	TGFb (TGFB1)	0.53	****	0.0035	0.95	0.77	****	0.76	****	0.5	****	0.045	0.82	0.83	****
T cell exhaustion	PD-1 (PDCD1)	0.18	***	0.3	****	-0.04	0.57	-0.33	****	0.32	****	-0.11	0.58	0.39	****
	CTLA4	0.26	****	0.32	****	-0.016	0.8	-0.24	****	0.28	***	-0.16	0.43	0.09	0.25
	LAG3	0.39	****	0.47	****	0.62	****	0.51	****	-0.43	****	0.18	0.35	0.68	****
	TIM-3 (HAVCR2)	0.014	0.78	0.46	****	0.7	****	0.086	0.11	0.54	****	0.38	*	-0.03	0.71
	GZMB	0.18	***	0.44	****	-0.055	0.43	-0.41	****	0.091	0.25	-0.31	0.11	0.28	***
Cor, R value of Spearman’s correlation; TAM, tumor-associated macrophage; Th1, T-helper 1; Th2, T-helper 2; Tfh, follicular helper T; Th17, T-helper 17; Treg, regulatory T cell. *, p < 0.05; **, p < 0.01; ***, p < 0.001; ****, p < 0.0001.
