# Supplementary material for: SARS‐CoV‐2‐related IFITM3 in immune dysfunction and tumor microenvironment: An integrative analysis in pan‐cancers
Source: Clin Transl Med. 2021 Feb 23;11(2):e345. doi: 10.1002/ctm2.345 (PMC7901722; doi:10.1002/ctm2.345)
Supplement: Supplementary file 10 — Supporting Information [file CTM2-11-e345-s010.xlsx]

## Sheet: Gene
Table S8, Immune cells including B cells, CD8+ T cells, CD4+ T cells, macrophage, neutrophil and dendritic cells in cancers
cancer	variable	partial.cor	p
DLBC	Purity	-0.327078	0.0344914
DLBC	B Cell	0.0222354	0.930215
DLBC	CD8+ T Cell	0.414863	0.0614812
DLBC	CD4+ T Cell	0.213575	0.352588
DLBC	Macrophage	-0.363365	0.105429
DLBC	Neutrophil	0.46149	0.0352172
DLBC	Dendritic Cell	0.466708	0.0329384
ESCA	Purity	-0.211278	0.00430276
ESCA	B Cell	0.0116383	0.877118
ESCA	CD8+ T Cell	0.0255007	0.734007
ESCA	CD4+ T Cell	0.208863	0.00501874
ESCA	Macrophage	0.188993	0.0110573
ESCA	Neutrophil	0.017764	0.8129
ESCA	Dendritic Cell	0.0840314	0.262062
GBM	Purity	-0.402247	9.99073e-18
GBM	B Cell	0.087185	0.0749852
GBM	CD8+ T Cell	-0.156599	0.00131847
GBM	CD4+ T Cell	0.103519	0.0343623
GBM	Macrophage	0.0531258	0.27851
GBM	Neutrophil	0.0172443	0.725189
GBM	Dendritic Cell	0.381415	6.35852e-16
HNSC	Purity	-0.181857	4.87466e-05
HNSC	B Cell	-0.0923512	0.0440229
HNSC	CD8+ T Cell	0.10482	0.0224687
HNSC	CD4+ T Cell	0.218346	1.36785e-06
HNSC	Macrophage	0.140774	0.00192695
HNSC	Neutrophil	0.544382	2.62237e-38
HNSC	Dendritic Cell	0.296104	3.28374e-11
KICH	Purity	-0.428388	0.00033271
KICH	B Cell	0.25817	0.0378579
KICH	CD8+ T Cell	0.112127	0.373863
KICH	CD4+ T Cell	0.253019	0.0419977
KICH	Macrophage	0.269192	0.0301297
KICH	Neutrophil	0.0212863	0.866344
KICH	Dendritic Cell	0.512362	1.28253e-05
LUSC	Purity	-0.279879	4.72639e-10
LUSC	B Cell	0.0182814	0.691992
LUSC	CD8+ T Cell	0.271464	1.80863e-09
LUSC	CD4+ T Cell	0.17661	0.000109088
LUSC	Macrophage	0.218147	1.5097e-06
LUSC	Neutrophil	0.439731	6.30394e-24
LUSC	Dendritic Cell	0.324436	4.43327e-13
PAAD	Purity	-0.186139	0.0144936
PAAD	B Cell	-0.0276584	0.719523
PAAD	CD8+ T Cell	-0.0484239	0.529382
PAAD	CD4+ T Cell	0.399993	7.12601e-08
PAAD	Macrophage	0.117175	0.126938
PAAD	Neutrophil	0.323607	1.57859e-05
PAAD	Dendritic Cell	0.208183	0.00628793
STAD	Purity	-0.0956107	0.0626139
STAD	B Cell	-0.356788	1.61483e-12
STAD	CD8+ T Cell	0.215678	2.86471e-05
STAD	CD4+ T Cell	-0.0923801	0.0775528
STAD	Macrophage	0.151407	0.0035075
STAD	Neutrophil	0.29367	8.16527e-09
STAD	Dendritic Cell	0.206917	5.92966e-05
THCA	Purity	-0.0400893	0.376374
THCA	B Cell	0.133907	0.0032242
THCA	CD8+ T Cell	0.275233	6.49301e-10
THCA	CD4+ T Cell	0.0849039	0.0609078
THCA	Macrophage	0.0147476	0.745205
THCA	Neutrophil	0.258475	6.87247e-09
THCA	Dendritic Cell	0.287824	1.05058e-10
UCS	Purity	-0.196865	0.153635
UCS	B Cell	0.271209	0.0494905
UCS	CD8+ T Cell	0.279268	0.0428558
UCS	CD4+ T Cell	0.118628	0.397539
UCS	Macrophage	0.0561104	0.689846
UCS	Neutrophil	0.449904	0.000725012
UCS	Dendritic Cell	0.424685	0.00152685
