# Supplementary material for: SARS‐CoV‐2‐related IFITM3 in immune dysfunction and tumor microenvironment: An integrative analysis in pan‐cancers
Source: Clin Transl Med. 2021 Feb 23;11(2):e345. doi: 10.1002/ctm2.345 (PMC7901722; doi:10.1002/ctm2.345)
Supplement: Supplementary file 11 — Supporting Information [file CTM2-11-e345-s011.xlsx]

## Sheet: Survival
Table S9, The prognostic value of IFITM3 and immune cells in cancers
cancer	variable	p
DLBC	B Cell	0.59244
DLBC	CD8+ T Cell	0.402913
DLBC	CD4+ T Cell	0.158064
DLBC	Macrophage	0.258356
DLBC	Neutrophil	0.522938
DLBC	Dendritic Cell	0.174412
DLBC	IFITM3	0.60501
ESCA	B Cell	0.801617
ESCA	CD8+ T Cell	0.918687
ESCA	CD4+ T Cell	0.0901919
ESCA	Macrophage	0.591408
ESCA	Neutrophil	0.20603
ESCA	Dendritic Cell	0.735271
ESCA	IFITM3	0.707931
GBM	B Cell	0.105243
GBM	CD8+ T Cell	0.805153
GBM	CD4+ T Cell	0.629122
GBM	Macrophage	0.755369
GBM	Neutrophil	0.741002
GBM	Dendritic Cell	0.00161695
GBM	IFITM3	0.00740866
HNSC	B Cell	0.0447193
HNSC	CD8+ T Cell	0.362879
HNSC	CD4+ T Cell	0.137666
HNSC	Macrophage	0.616092
HNSC	Neutrophil	0.0614221
HNSC	Dendritic Cell	0.296954
HNSC	IFITM3	0.0317498
KICH	B Cell	0.234138
KICH	CD8+ T Cell	0.615551
KICH	CD4+ T Cell	0.645837
KICH	Macrophage	0.83897
KICH	Neutrophil	0.164929
KICH	Dendritic Cell	0.546586
KICH	IFITM3	0.105357
LUSC	B Cell	0.778204
LUSC	CD8+ T Cell	0.370702
LUSC	CD4+ T Cell	0.142871
LUSC	Macrophage	0.651048
LUSC	Neutrophil	0.126999
LUSC	Dendritic Cell	0.324067
LUSC	IFITM3	0.0151991
PAAD	B Cell	0.151824
PAAD	CD8+ T Cell	0.319212
PAAD	CD4+ T Cell	0.131098
PAAD	Macrophage	0.175474
PAAD	Neutrophil	0.359588
PAAD	Dendritic Cell	0.7056
PAAD	IFITM3	0.340433
STAD	B Cell	0.78644
STAD	CD8+ T Cell	0.554358
STAD	CD4+ T Cell	0.229646
STAD	Macrophage	0.00390143
STAD	Neutrophil	0.435831
STAD	Dendritic Cell	0.120126
STAD	IFITM3	0.685091
THCA	B Cell	0.777147
THCA	CD8+ T Cell	0.0539847
THCA	CD4+ T Cell	0.848175
THCA	Macrophage	0.8867
THCA	Neutrophil	0.520488
THCA	Dendritic Cell	0.765176
THCA	IFITM3	0.566009
UCS	B Cell	0.809298
UCS	CD8+ T Cell	0.396576
UCS	CD4+ T Cell	0.824106
UCS	Macrophage	0.172791
UCS	Neutrophil	0.653447
UCS	Dendritic Cell	0.723244
UCS	IFITM3	0.818663
